# Supplementary material for: Role of the osaA Transcription Factor Gene in Development, Secondary Metabolism and Virulence in the Mycotoxigenic Fungus Aspergillus flavus
Source: Toxins (Basel). 2025 Dec 30;18(1):23. doi: 10.3390/toxins18010023 (PMC12845751; doi:10.3390/toxins18010023)
Supplement: Supplementary file 1 [file toxins-18-00023-s001.zip]

Archive with 3 entries (3 files):
- Supplementary Materials.pdf
- Table S2.xlsx
- Table S4.xlsx
