# Supplementary material for: Role of the osaA Transcription Factor Gene in Development, Secondary Metabolism and Virulence in the Mycotoxigenic Fungus Aspergillus flavus
Source: Toxins (Basel). 2025 Dec 30;18(1):23. doi: 10.3390/toxins18010023 (PMC12845751; doi:10.3390/toxins18010023)
Supplement: Supplementary file 1 [file toxins-18-00023-s001.zip › Table S2.xlsx]

## Sheet: Sheet 1
gene_id	ΔosaA_vs_WT	Comp-osaA_vs_WT	ΔosaA_vs_Comp-osaA	product	kegg_pathway	smurf_cluster	Gene Ontology (biological process)	Gene Ontology (cellular component)	Gene Ontology (molecular function)	SignalP	SignalP_Probability	ApoplastP	ApoplastP_probability	EffectorP	EffectorP_probability	PubMed ID	Gene Names (synonym)	jcvi
F9C07_2282817	10.4667		7.74265	NADP-dependent oxidoreductase domain-containing protein		smurf_cluster_54-Aflatoxin			oxidoreductase activity [GO:0016491]							15528514	adh-2 aflE	AFLA_139310
F9C07_7795	10.0854		9.62759	aflK/ vbs/ VERB synthase	Aflatoxin biosynthesis	smurf_cluster_54-Aflatoxin			flavin adenine dinucleotide binding [GO:0050660]; oxidoreductase activity, acting on CH-OH group of donors [GO:0016614]								vbs	AFLA_139190
F9C07_7801	9.91798		8.55151	aflL/ verB/ desaturase/ P450 monooxygenase	Aflatoxin biosynthesis;Cytochrome P450	smurf_cluster_54-Aflatoxin		membrane [GO:0016020]	heme binding [GO:0020037]; iron ion binding [GO:0005506]; monooxygenase activity [GO:0004497]; oxidoreductase activity, acting on paired donors, with incorporation or reduction of molecular oxygen [GO:0016705]								verB	AFLA_139250
F9C07_1481706	9.44197		10.5193	stress responsive A/B barrel domain protein		smurf_cluster_54-Aflatoxin												AFLA_066280
F9C07_7815	9.08461		8.23148	hypothetical protein;aflCa	Aflatoxin biosynthesis	smurf_cluster_54-Aflatoxin		membrane [GO:0016020]	monooxygenase activity [GO:0004497]								hypC	AFLA_139400
F9C07_7804	8.45564		7.98286	aflN/ verA/ monooxygenase	Aflatoxin biosynthesis;Cytochrome P450	smurf_cluster_54-Aflatoxin			heme binding [GO:0020037]; iron ion binding [GO:0005506]; monooxygenase activity [GO:0004497]; oxidoreductase activity, acting on paired donors, with incorporation or reduction of molecular oxygen [GO:0016705]								verA	AFLA_139280
F9C07_7794	8.44545		8.64727	aflV/ cypX/ cytochrome P450 monooxygenase	Aflatoxin biosynthesis;Cytochrome P450	smurf_cluster_54-Aflatoxin		membrane [GO:0016020]	heme binding [GO:0020037]; iron ion binding [GO:0005506]; monooxygenase activity [GO:0004497]; oxidoreductase activity, acting on paired donors, with incorporation or reduction of molecular oxygen [GO:0016705]								cypX	AFLA_139180
F9C07_2282816	8.2109		8.16207	dehydrogenase with different specificitie	Aflatoxin biosynthesis	smurf_cluster_54-Aflatoxin	cellular biosynthetic process [GO:0044249]; organic cyclic compound biosynthetic process [GO:1901362]; secondary metabolite biosynthetic process [GO:0044550]		oxidoreductase activity, acting on CH-OH group of donors [GO:0016614]								ver-1	AFLA_139300
F9C07_7800	8.13378		8.33837	aflLa		smurf_cluster_54-Aflatoxin		membrane [GO:0016020]	monooxygenase activity [GO:0004497]								hypB	AFLA_139240
F9C07_2282808	8.08139		7.56502	aflP/ omtA/ omt-1/ O-methyltransferase A	Aflatoxin biosynthesis	smurf_cluster_54-Aflatoxin	methylation [GO:0032259]; secondary metabolite biosynthetic process [GO:0044550]		O-methyltransferase activity [GO:0008171]								omt-1 omtA	AFLA_139210
F9C07_2282818	8.06812		8.24188	aflJ/ estA/ esterase	Aflatoxin biosynthesis	smurf_cluster_54-Aflatoxin			hydrolase activity [GO:0016787]							15528514	aflJ	AFLA_139320
F9C07_7805	8.03943		7.41926	EthD domain-containing protein		smurf_cluster_54-Aflatoxin			oxidoreductase activity [GO:0016491]								hypE	AFLA_139290
F9C07_2283015	7.36578		7.04193	hypothetical protein						signal peptide	0.999638			Cytoplasmic/apoplastic effector	0.501/0.641			AFLA_014890
F9C07_6934	7.25203		7.24143	putative glutaminyl-peptide cyclotransferase			proteolysis [GO:0006508]		glutaminyl-peptide cyclotransferase activity [GO:0016603]; metal ion binding [GO:0046872]; peptidase activity [GO:0008233]	signal peptide	0.999747							AFLA_063250
F9C07_9544	7.25154		6.75359	hypothetical protein				membrane [GO:0016020]										AFLA_124860
F9C07_7798	7.23519		7.33154	aflO/ omtB/ dmtA/ O-methyltransferase B	Aflatoxin biosynthesis	smurf_cluster_54-Aflatoxin	methylation [GO:0032259]; secondary metabolite biosynthetic process [GO:0044550]		O-methyltransferase activity [GO:0008171]								dmtA omtB	AFLA_139220
F9C07_2231779	7.19795		6.45441	averufin oxidase		smurf_cluster_54-Aflatoxin			monooxygenase activity [GO:0004497]								avfA	AFLA_139230
F9C07_1607423	6.96108		7.85555	hypothetical protein			mycotoxin biosynthetic process [GO:0043386]	membrane [GO:0016020]										*
F9C07_6935	6.92226		7.54314	hypothetical protein						signal peptide	0.999743			Cytoplasmic effector	0.56			*
F9C07_2284255	6.90176		7.76416	hypothetical protein			mycotoxin biosynthetic process [GO:0043386]	membrane [GO:0016020]										AFLA_063270
F9C07_2278760	6.8883		3.12047	C-4 sterol methyl oxidase			cellular lipid metabolic process [GO:0044255]; lipid biosynthetic process [GO:0008610]	membrane [GO:0016020]	iron ion binding [GO:0005506]; oxidoreductase activity [GO:0016491]									AFLA_075250
F9C07_6938	6.84041		7.64791	hypothetical protein			mycotoxin biosynthetic process [GO:0043386]											AFLA_063290
F9C07_6939	6.80433		7.73233	hypothetical protein			mycotoxin biosynthetic process [GO:0043386]	membrane [GO:0016020]										AFLA_063300
F9C07_2284254	6.80362		7.81028	hypothetical protein			mycotoxin biosynthetic process [GO:0043386]	membrane [GO:0016020]										AFLA_063280
F9C07_6940	6.70995		7.76362	hypothetical protein			mycotoxin biosynthetic process [GO:0043386]	membrane [GO:0016020]										AFLA_063310
F9C07_2479	6.64678		4.91083	killer toxin				extracellular region [GO:0005576]		signal peptide	0.999756	Apoplastic	0.91	Apoplastic effector	0.926			AFLA_031040
F9C07_2278425	6.48944		6.66097	hypothetical protein					ATP binding [GO:0005524]; ATP-dependent protein folding chaperone [GO:0140662]									AFLA_023880
F9C07_1354877	6.2981	-1.36817	7.87633	hypothetical protein				membrane [GO:0016020]										*
F9C07_2100877	6.11037		6.88984	hypothetical protein														AFLA_023890
F9C07_2233593	5.94776		5.07679	hypothetical protein						signal peptide	0.921804	Apoplastic	0.65	Cytoplasmic/apoplastic effector	0.667/0.74			*
F9C07_1734286	5.84204		5.32901	hypothetical protein				membrane [GO:0016020]										*
F9C07_2282819	5.84055		4.84899	aflH/ adhA/ short chain alcohol dehydrogenase	Aflatoxin biosynthesis	smurf_cluster_54-Aflatoxin	cellular biosynthetic process [GO:0044249]; organic cyclic compound biosynthetic process [GO:1901362]; secondary metabolite biosynthetic process [GO:0044550]		oxidoreductase activity [GO:0016491]								adhA	AFLA_139330
F9C07_2360	5.73052		6.52737	cysteine-rich secreted protein						signal peptide	0.99978	Apoplastic	0.84	Apoplastic/cytoplasmic effector	0.608/0.551			AFLA_029850
F9C07_2480	5.67297		5.6063	killer toxin				extracellular region [GO:0005576]		signal peptide	0.999707	Apoplastic	0.95	Apoplastic effector	0.901			AFLA_031050
F9C07_2283110	5.49078		5.88732	lipase			lipid catabolic process [GO:0016042]		triglyceride lipase activity [GO:0004806]	signal peptide	0.999786							AFLA_016150
F9C07_2202361	5.22245		5.52082	NADH oxidase					FMN binding [GO:0010181]; oxidoreductase activity [GO:0016491]									AFLA_139140
F9C07_2105729	5.21466		5.38187	hypothetical protein;aflX		smurf_cluster_54-Aflatoxin											ordB	AFLA_139160
F9C07_2285650	5.21459		2.92595	putative benzoate 4-monooxygenase cytochrome P450		smurf_cluster_21-Aspirochlorine			heme binding [GO:0020037]; iron ion binding [GO:0005506]; monooxygenase activity [GO:0004497]; oxidoreductase activity, acting on paired donors, with incorporation or reduction of molecular oxygen [GO:0016705]									AFLA_064400
F9C07_2236534	5.15483		5.01824	hypothetical protein						signal peptide	0.999736	Apoplastic	0.6	Cytoplasmic/apoplastic effector	0.603/0.619			*
F9C07_2284251	5.09495		6.22399	hypothetical protein					DNA-binding transcription factor activity [GO:0003700]									*
F9C07_2125320	5.08361		5.76788	hypothetical protein														*
F9C07_6933	5.01513		6.93059	hypothetical protein														AFLA_063240
F9C07_2285063	5.00041		5.31404	hypothetical protein														AFLA_089960
F9C07_6951	4.94221		5.06426	putative O-acetyltransferase					transferase activity [GO:0016740]									AFLA_063420
F9C07_8093	4.8734		4.52905	putative pyrroline-5-carboxylate reductase	Arginine and proline metabolism	smurf_cluster_22a	proline biosynthetic process [GO:0006561]		pyrroline-5-carboxylate reductase activity [GO:0004735]									AFLA_066690
F9C07_2108922	4.7771		2.74761	aminotransferase GliI		smurf_cluster_21-Aspirochlorine	biosynthetic process [GO:0009058]	membrane [GO:0016020]	pyridoxal phosphate binding [GO:0030170]; transaminase activity [GO:0008483]									*
F9C07_7776	4.68791		4.67986	hypothetical protein				extracellular region [GO:0005576]		signal peptide	0.999673							AFLA_139000
F9C07_2282967	4.63945		3.77202	conidial hydrophobin RodB/HypB						signal peptide	0.999758	Apoplastic	0.8	Apoplastic effector	0.891			AFLA_014260
F9C07_7814	4.60993		5.22728	reductase	Aflatoxin biosynthesis	smurf_cluster_54-Aflatoxin											nor-1	AFLA_139390
F9C07_1179511	4.57399		5.40117	hypothetical protein														AFLA_124840
F9C07_9682	4.50979		4.70787	hypothetical protein						signal peptide	0.999649	Apoplastic	0.89	Apoplastic effector	0.955			AFLA_126240
F9C07_8119	4.4759		4.88585	hypothetical protein														AFLA_066950
F9C07_2054314	4.47016		2.35096	terpenoid cyclases/protein prenyltransferase alpha-alpha toroid	Sesquiterpenoid and triterpenoid biosynthesis		triterpenoid biosynthetic process [GO:0016104]	lipid droplet [GO:0005811]	intramolecular transferase activity [GO:0016866]; transferase activity [GO:0016740]									AFLA_125760
F9C07_12892	4.40099		4.53291	gibberellin 20-oxidase family protein			cellular biosynthetic process [GO:0044249]; organic cyclic compound biosynthetic process [GO:1901362]; small molecule biosynthetic process [GO:0044283]		metal ion binding [GO:0046872]; oxidoreductase activity [GO:0016491]									AFLA_007810
F9C07_7796	4.31415		4.71936	O-methylsterigmatocystin oxidoreductase	Aflatoxin biosynthesis;Cytochrome P450	smurf_cluster_54-Aflatoxin			heme binding [GO:0020037]; iron ion binding [GO:0005506]; monooxygenase activity [GO:0004497]; oxidoreductase activity, acting on paired donors, with incorporation or reduction of molecular oxygen [GO:0016705]								ord-1 ordA	AFLA_139200
F9C07_6941	4.30354		5.59597	hypothetical protein														AFLA_063320
F9C07_2280320	4.22607		3.46462	3-hydroxyacyl-CoA dehyrogenase	Butanoate metabolism;Fatty acid elongation;Fatty acid degradation;Valine, leucine and isoleucine degradation;Lysine degradation;Tryptophan metabolism;Pinene, camphor and geraniol degradation;Caprolactam degradation		fatty acid metabolic process [GO:0006631]		NAD+ binding [GO:0070403]; oxidoreductase activity, acting on the CH-OH group of donors, NAD or NADP as acceptor [GO:0016616]									AFLA_053430
F9C07_2237487	4.21479		4.28749	hypothetical protein														AFLA_007830
F9C07_2784	4.18165		4.2231	hypothetical protein						signal peptide	0.999718							AFLA_034090
F9C07_2282812	4.15334		4.57307	aflG/ avnA/ ord-1/ cytochrome P450 monooxygenase	Aflatoxin biosynthesis;Cytochrome P450	smurf_cluster_54-Aflatoxin		membrane [GO:0016020]	heme binding [GO:0020037]; iron ion binding [GO:0005506]; monooxygenase activity [GO:0004497]; oxidoreductase activity, acting on paired donors, with incorporation or reduction of molecular oxygen [GO:0016705]								avnA ord-1	AFLA_139260
F9C07_2284453	4.1298		3.28028	hydroxymethylglutaryl-CoA reductase			coenzyme A metabolic process [GO:0015936]; isoprenoid biosynthetic process [GO:0008299]; steroid metabolic process [GO:0008202]		hydroxymethylglutaryl-CoA reductase (NADPH) activity [GO:0004420]									AFLA_061070
F9C07_2202364	4.11942		3.03482	aflW	Aflatoxin biosynthesis	smurf_cluster_54-Aflatoxin			flavin adenine dinucleotide binding [GO:0050660]; N,N-dimethylaniline monooxygenase activity [GO:0004499]; NADP binding [GO:0050661]								moxY	AFLA_139170
F9C07_1669	4.03866		3.80854	hypothetical protein														AFLA_022830
F9C07_970	3.85194		4.33335	hypothetical protein						signal peptide	0.999722	Apoplastic	0.55					AFLA_081900
F9C07_7863	3.8444		4.05719	hypothetical protein		smurf_cluster_21-Aspirochlorine			monooxygenase activity [GO:0004497]									AFLA_064380
F9C07_7811	3.80176		4.19426	aflatoxin regulatory protein-domain-containing protein		smurf_cluster_54-Aflatoxin	aflatoxin biosynthetic process [GO:0045122]	nucleus [GO:0005634]	DNA binding [GO:0003677]; DNA-binding transcription factor activity, RNA polymerase II-specific [GO:0000981]; zinc ion binding [GO:0008270]								afl-2 apa-2	AFLA_139360
F9C07_2282738	3.69569		2.78719	hypothetical protein														AFLA_138450
F9C07_4256	3.65765		3.76017	putative NRPS-like enzyme		smurf_cluster_37	organonitrogen compound biosynthetic process [GO:1901566]; secondary metabolite biosynthetic process [GO:0044550]		phosphopantetheine binding [GO:0031177]									AFLA_105190
F9C07_6256	3.65016		2.19672	concanavalin A-like lectin/glucanase domain-containing protein			polysaccharide catabolic process [GO:0000272]	extracellular region [GO:0005576]	carbohydrate binding [GO:0030246]; cellulase activity [GO:0008810]			Apoplastic	0.75					AFLA_056470
F9C07_1724528	3.62584		3.96723	histidine-specific methyltransferase		smurf_cluster_21-imizoquins	methylation [GO:0032259]		methyltransferase activity [GO:0008168]									AFLA_064280
F9C07_1379729	3.61715		3.93669	hypothetical protein						signal peptide	0.999775			Cytoplasmic effector	0.887			AFLA_108040
F9C07_10501	3.59329		3.78193	phosphatidylserine decarboxylase family protein	Glycerophospholipid metabolism		phospholipid biosynthetic process [GO:0008654]		phosphatidylserine decarboxylase activity [GO:0004609]									AFLA_004350
F9C07_5072	3.49118		2.19704	hypothetical protein						signal peptide	0.999667	Apoplastic	0.74	Cytoplasmic effector	0.792			AFLA_113380
F9C07_2284391	3.47249		3.37658	hypothetical protein														AFLA_061760
F9C07_1759457	3.42186		3.28959	FAD dependent oxidoreductase			organic substance metabolic process [GO:0071704]		FAD binding [GO:0071949]	signal peptide	0.999715	Apoplastic	0.72					AFLA_070660
F9C07_2141167	3.4098		2.93811	aldo/keto reductase	Metabolism of xenobiotics by cytochrome P450				oxidoreductase activity [GO:0016491]									*
F9C07_2284533	3.36449		3.99044	hypothetical protein						signal peptide	0.999728	Apoplastic	0.56	Cytoplasmic/apoplastic effector	0.52/0.671			AFLA_060110
F9C07_2133640	3.35669		3.31051	hypothetical protein														AFLA_022820
F9C07_1724532	3.34838		3.53056	iron/ascorbate family oxidoreductase		smurf_cluster_21-imizoquins	cellular biosynthetic process [GO:0044249]; organic cyclic compound biosynthetic process [GO:1901362]; small molecule biosynthetic process [GO:0044283]		metal ion binding [GO:0046872]; oxidoreductase activity [GO:0016491]									*
F9C07_3946	3.33726		3.00047	hypothetical protein			phosphorylation [GO:0016310]		kinase activity [GO:0016301]									AFLA_020610
F9C07_2227128	3.27753		2.36043	cytochrome protein				membrane [GO:0016020]	heme binding [GO:0020037]; iron ion binding [GO:0005506]; monooxygenase activity [GO:0004497]; oxidoreductase activity, acting on paired donors, with incorporation or reduction of molecular oxygen [GO:0016705]									AFLA_074540
F9C07_9937	3.27714		2.32931	hypothetical protein														AFLA_128790
F9C07_9633	3.2371		1.05669	putative cytochrome P450 oxidoreductase/alkane hydroxylase				membrane [GO:0016020]	heme binding [GO:0020037]; iron ion binding [GO:0005506]; oxidoreductase activity, acting on paired donors, with incorporation or reduction of molecular oxygen, reduced flavin or flavoprotein as one donor, and incorporation of one atom of oxygen [GO:0016712]									AFLA_125750
F9C07_1061164	3.22556		3.67445	hypothetical protein														AFLA_081500
F9C07_2235037	3.15859		3.52859	FAD binding domain-containing protein	Aminobenzoate degradation;Toluene degradation	smurf_cluster_21-imizoquins			FAD binding [GO:0071949]; oxidoreductase activity [GO:0016491]									*
F9C07_2154555	3.15481		3.24667	polyketide synthetase		smurf_cluster_55-Cyclopiazonic acid	amide biosynthetic process [GO:0043604]; fatty acid biosynthetic process [GO:0006633]; heterocycle biosynthetic process [GO:0018130]; organic cyclic compound biosynthetic process [GO:1901362]; organonitrogen compound biosynthetic process [GO:1901566]; secondary metabolite biosynthetic process [GO:0044550]		3-oxoacyl-[acyl-carrier-protein] synthase activity [GO:0004315]; phosphopantetheine binding [GO:0031177]									AFLA_139490
F9C07_7854	3.13604		3.40801	putative O-methyltransferase		smurf_cluster_21-imizoquins	methylation [GO:0032259]		O-methyltransferase activity [GO:0008171]									AFLA_064290
F9C07_12898	3.12308		3.43019	putative phosphatidylserine decarboxylase	Glycerophospholipid metabolism		phospholipid biosynthetic process [GO:0008654]		phosphatidylserine decarboxylase activity [GO:0004609]	signal peptide	0.999726							AFLA_007870
F9C07_1389508	3.11737		2.85751	hypothetical protein						signal peptide	0.999748	Apoplastic	0.66					AFLA_110170
F9C07_2144680	3.1059		4.71341	major facilitator superfamily domain-containing protein				membrane [GO:0016020]	transmembrane transporter activity [GO:0022857]									*
F9C07_7639	3.09439		3.04905	hypothetical protein														AFLA_137610
F9C07_2282833	3.09089		3.06459	putative tryptophan dimethylallyltransferase	Polyketide biosynthesis proteins	smurf_cluster_55-Cyclopiazonic acid	alkaloid metabolic process [GO:0009820]		transferase activity, transferring alkyl or aryl (other than methyl) groups [GO:0016765]								dmaT	AFLA_139480
F9C07_2258	3.05		3.04097	putative FG-GAP repeat protein						signal peptide	0.999756							AFLA_028830
F9C07_2070808	3.01495		3.20886	hypothetical protein														AFLA_089950
F9C07_2176853	2.99956		2.95568	tyrosinase	Tyrosine metabolism;Isoquinoline alkaloid biosynthesis;Melanogenesis				metal ion binding [GO:0046872]; oxidoreductase activity [GO:0016491]									AFLA_125270
F9C07_2230328	2.95393		2.41451	synaptic vesicle transporter				membrane [GO:0016020]	transmembrane transporter activity [GO:0022857]									AFLA_106900
F9C07_7852	2.8718		3.03102	putative gibberellin 2-oxidase		smurf_cluster_21-imizoquins	cellular biosynthetic process [GO:0044249]; organic cyclic compound biosynthetic process [GO:1901362]; small molecule biosynthetic process [GO:0044283]		metal ion binding [GO:0046872]; oxidoreductase activity [GO:0016491]									AFLA_064270
F9C07_2235264	2.85487		2.16015	dit2		smurf_cluster_22a		membrane [GO:0016020]	heme binding [GO:0020037]; iron ion binding [GO:0005506]; monooxygenase activity [GO:0004497]; oxidoreductase activity, acting on paired donors, with incorporation or reduction of molecular oxygen [GO:0016705]									AFLA_066700
F9C07_1918367	2.84756		2.45342	hypothetical protein						signal peptide	0.999765	Apoplastic	0.71					AFLA_117380
F9C07_2245821	2.83833		3.16123	hypothetical protein						signal peptide	0.99826			Cytoplasmic effector	0.908			AFLA_090620
F9C07_4628	2.80517		2.92616	putative esterase/lipase					hydrolase activity [GO:0016787]									AFLA_108940
F9C07_9681	2.79953	-1.27315	4.11972	Ribonuclease/ribotoxin					RNA binding [GO:0003723]; RNA nuclease activity [GO:0004540]	signal peptide	0.808455							AFLA_126230
F9C07_2284250	2.79411		2.89524	Phenylalanyl-tRNA synthetase					phenylalanine-tRNA ligase activity [GO:0004826]; RNA binding [GO:0003723]									AFLA_063340
F9C07_6873	2.78223		2.89148	hypothetical protein						signal peptide	0.999749	Apoplastic	0.72	Apoplastic effector	0.775			AFLA_062640
F9C07_2221945	2.77023		2.96377	kinase-like domain-containing protein			phosphorylation [GO:0016310]		ATP binding [GO:0005524]; protein serine/threonine kinase activity [GO:0004674]									*
F9C07_6175	2.76533		2.50042	hypothetical protein														AFLA_055660
F9C07_2282832	2.76443		2.46696	putative FAD dependent oxidoreductase	Polyketide biosynthesis proteins	smurf_cluster_55-Cyclopiazonic acid			oxidoreductase activity [GO:0016491]	signal peptide	0.999048							AFLA_139470
F9C07_4254	2.74383		3.17688	S-adenosyl-L-methionine-dependent methyltransferase		smurf_cluster_37	methylation [GO:0032259]; secondary metabolite biosynthetic process [GO:0044550]		O-methyltransferase activity [GO:0008171]									AFLA_105170
F9C07_10119	2.70293		2.96498	hypothetical protein														AFLA_000520
F9C07_2097011	2.68963		2.38968	dynamin family GTPase					GTP binding [GO:0005525]; GTPase activity [GO:0003924]									AFLA_097260
F9C07_12406	2.68899		1.82385	putative flavin-containing polyamine oxidase	Arginine and proline metabolism;beta-Alanine metabolism	smurf_cluster_45			oxidoreductase activity [GO:0016491]			Apoplastic	0.55					AFLA_118340
F9C07_825	2.67483		2.24086	hypothetical protein						signal peptide	0.999737	Apoplastic	0.82	Apoplastic/cytoplasmic effector	0.932/0.678			AFLA_080430
F9C07_2286506	2.66953		3.46635	putative glyceraldehyde-3-phosphate dehydrogenase	Glycolysis / Gluconeogenesis;Carbon fixation in photosynthetic organisms;HIF-1 signaling pathway;Pathogenic Escherichia coli infection;Salmonella infection;Alzheimer disease;Diabetic cardiomyopathy;Membrane trafficking;Exosome		glucose metabolic process [GO:0006006]; glycolytic process [GO:0006096]		glyceraldehyde-3-phosphate dehydrogenase (NAD+) (phosphorylating) activity [GO:0004365]; NAD binding [GO:0051287]; NADP binding [GO:0050661]									AFLA_101470
F9C07_7883	2.63902		2.57376	putative oxidoreductase		smurf_cluster_21-Aspirochlorine			nucleotide binding [GO:0000166]									AFLA_064580
F9C07_2285789	2.63826		2.35633	fucose-specific lectin					carbohydrate binding [GO:0030246]									AFLA_065960
F9C07_6714	2.63182		1.93307	hypothetical protein						signal peptide	0.999723							AFLA_061050
F9C07_2278733	2.6242		2.4912	peptidase M60, viral enhancin protein														AFLA_074940
F9C07_2262615	2.60213	-1.2143	3.85546	isoprenoid synthase domain-containing protein					lyase activity [GO:0016829]; metal ion binding [GO:0046872]									AFLA_042370
F9C07_2231826	2.59606		3.59671	hypothetical protein						signal peptide	0.999463	Apoplastic	0.77	Apoplastic effector	0.551			*
F9C07_2285666	2.58696		1.56559	hypothetical protein		smurf_cluster_21-Aspirochlorine			ligase activity [GO:0016874]									AFLA_064560
F9C07_2225367	2.58562		1.86669	hypothetical protein														*
F9C07_3607	2.56281		3.41957	pyridoxal-dependent decarboxylase domain protein			carboxylic acid metabolic process [GO:0019752]		carbon-carbon lyase activity [GO:0016830]; pyridoxal phosphate binding [GO:0030170]									AFLA_017220
F9C07_2278268	2.53023		2.14474	hypothetical protein														AFLA_025690
F9C07_6720	2.51445		1.7239	putative mono and diacylglycerol lipase precursor			lipid catabolic process [GO:0016042]; xylan catabolic process [GO:0045493]		carboxylic ester hydrolase activity [GO:0052689]	signal peptide	0.999712	Apoplastic	0.61	Apoplastic effector	0.504	14633008		AFLA_061110
F9C07_1684	2.47881		2.17023	integral membrane protein TmpA		smurf_cluster_11		membrane [GO:0016020]	oxidoreductase activity [GO:0016491]									AFLA_023080
F9C07_2143243	2.4662		2.85169	isoprenoid synthase domain-containing protein	Terpenoid backbone biosynthesis;Prenyltransferases		alcohol biosynthetic process [GO:0046165]; isoprenoid biosynthetic process [GO:0008299]; mycotoxin biosynthetic process [GO:0043386]		transferase activity [GO:0016740]									AFLA_038720
F9C07_997	2.45733		1.57356	putative efflux pump antibiotic resistance protein		smurf_cluster_27-Asparasone A		membrane [GO:0016020]	transmembrane transporter activity [GO:0022857]									AFLA_082170
F9C07_1738	2.44274		2.43818	putative sexual differentiation process protein isp4			protein transport [GO:0015031]	membrane [GO:0016020]	oligopeptide transmembrane transporter activity [GO:0035673]									AFLA_023620
F9C07_2225105	2.44156	1.24351	1.13463	hypothetical protein					oxidoreductase activity [GO:0016491]									AFLA_126540
F9C07_3766	2.43264		1.87978	nitrate reductase NiaD	Nitrogen metabolism		nitrate assimilation [GO:0042128]; nitric oxide biosynthetic process [GO:0006809]		heme binding [GO:0020037]; molybdenum ion binding [GO:0030151]; molybdopterin cofactor binding [GO:0043546]; nitrate reductase (NADPH) activity [GO:0050464]									AFLA_018810
F9C07_2284532	2.42598		4.29359	hypothetical protein														AFLA_060120
F9C07_2281411	2.42512		2.88863	cytochrome protein					heme binding [GO:0020037]; iron ion binding [GO:0005506]; monooxygenase activity [GO:0004497]; oxidoreductase activity, acting on paired donors, with incorporation or reduction of molecular oxygen [GO:0016705]									AFLA_105630
F9C07_2055934	2.42505	1.17295	1.16401	putative glycosyl transferase			anatomical structure development [GO:0048856]; carbohydrate derivative metabolic process [GO:1901135]; sporulation [GO:0043934]		alpha-1,6-mannosyltransferase activity [GO:0000009]									AFLA_023430
F9C07_2942	2.41295	-2.13978	4.65703	hypothetical protein														AFLA_035670
F9C07_5199	2.40961		3.20999	hypothetical protein						signal peptide	0.993229			Cytoplasmic effector	0.812			AFLA_038710
F9C07_7177	2.40446		2.29376	hypothetical protein			regulation of transcription by RNA polymerase II [GO:0006357]	nucleus [GO:0005634]	DNA-binding transcription factor activity [GO:0003700]; sequence-specific DNA binding [GO:0043565]									AFLA_132980
F9C07_4173	2.39784		2.75525	putative nonsense-mediated mRNA decay protein					ATP binding [GO:0005524]; ATP hydrolysis activity [GO:0016887]; helicase activity [GO:0004386]									AFLA_104360
F9C07_1493796	2.39616		1.85107	hypothetical protein	Peptidases and inhibitors				carboxypeptidase activity [GO:0004180]; metal ion binding [GO:0046872]	signal peptide	0.999773	Apoplastic	0.65					AFLA_014380
F9C07_3777	2.39595		1.85297	hypothetical protein						signal peptide	0.999752			Cytoplasmic/apoplastic effector	0.62/0.684			AFLA_018920
F9C07_1666098	2.39027		2.31277	hypothetical protein														AFLA_055470
F9C07_8048	2.38197		2.39604	hypothetical protein														AFLA_066240
F9C07_1954274	2.37674		1.80706	glutathione S-transferase	Glutathione metabolism;Metabolism of xenobiotics by cytochrome P450;Drug metabolism - cytochrome P450;Drug metabolism - other enzymes;Longevity regulating pathway - worm;Pathways in cancer;Chemical carcinogenesis - DNA adducts;Chemical carcinogenesis - receptor activation;Chemical carcinogenesis - reactive oxygen species;Hepatocellular carcinoma;Fluid shear stress and atherosclerosis;Platinum dru…				transferase activity [GO:0016740]									AFLA_010790
F9C07_2166842	2.37379		1.8473	P-loop containing nucleoside triphosphate hydrolase protein	Transporters	smurf_cluster_21-Aspirochlorine		membrane [GO:0016020]	ABC-type transporter activity [GO:0140359]; ATP binding [GO:0005524]; ATP hydrolysis activity [GO:0016887]									AFLA_064440
F9C07_2278697	2.37156		2.40032	putative short chain type dehydrogenase			DNA-templated transcription [GO:0006351]	nucleus [GO:0005634]	DNA binding [GO:0003677]; zinc ion binding [GO:0008270]									AFLA_074500
F9C07_2236292	2.36116		3.13711	major facilitator superfamily domain-containing protein				membrane [GO:0016020]	transmembrane transporter activity [GO:0022857]									AFLA_098140
F9C07_2285885	2.34785		2.53061	polyketide synthase module			fatty acid biosynthetic process [GO:0006633]; heterocycle biosynthetic process [GO:0018130]; methylation [GO:0032259]; organic cyclic compound biosynthetic process [GO:1901362]; secondary metabolite biosynthetic process [GO:0044550]		3-oxoacyl-[acyl-carrier-protein] synthase activity [GO:0004315]; methyltransferase activity [GO:0008168]; phosphopantetheine binding [GO:0031177]									AFLA_066980
F9C07_6507	2.32493		2.35921	autophagy-related protein 22-like protein			amino acid transport [GO:0006865]; autophagy [GO:0006914]	vacuolar membrane [GO:0005774]										AFLA_058980
F9C07_606	2.30959		1.91836	hypothetical protein				membrane [GO:0016020]										AFLA_078240
F9C07_13036	2.30086		1.69942	hypothetical protein														AFLA_009260
F9C07_5682	2.29502		1.12742	hypothetical protein														AFLA_043550
F9C07_2099181	2.28479	1.07848		hypothetical protein				membrane [GO:0016020]										*
F9C07_1757025	2.27925		2.39079	thioesterase-like superfamily-domain-containing protein					transferase activity [GO:0016740]									*
F9C07_10118	2.2713		1.88214	hypothetical protein														AFLA_000510
F9C07_2276782	2.26671		2.19542	putative 4-carboxymuconolactone decarboxylase	Benzoate degradation				peroxiredoxin activity [GO:0051920]									AFLA_124980
F9C07_2286847	2.25502		1.80639	fungal chitosanase of glycosyl hydrolase group 75-domain-containing protein			polysaccharide catabolic process [GO:0000272]	extracellular region [GO:0005576]	chitosanase activity [GO:0016977]									AFLA_097320
F9C07_2219405	2.24771		1.29884	hypothetical protein														AFLA_051290
F9C07_12581	2.24605		1.40389	putative lipopolysaccharide-induced transcription factor				membrane [GO:0016020]	metal ion binding [GO:0046872]									AFLA_120090
F9C07_998	2.24163		1.47131	hypothetical protein														AFLA_082180
F9C07_2162202	2.22779		1.94144	hypothetical protein					nitronate monooxygenase activity [GO:0018580]									AFLA_059880
F9C07_2218940	2.22584		3.07135	phosphatidylserine decarboxylase family protein	Glycerophospholipid metabolism	smurf_cluster_28	phospholipid biosynthetic process [GO:0008654]		phosphatidylserine decarboxylase activity [GO:0004609]									AFLA_082460
F9C07_2162123	2.22066		2.16041	major facilitator superfamily domain-containing protein				membrane [GO:0016020]	transmembrane transporter activity [GO:0022857]									AFLA_060090
F9C07_7810	2.21838		2.22419	aflS/ pathway regulator		smurf_cluster_54-Aflatoxin			methyltransferase activity [GO:0008168]									AFLA_139340
F9C07_4833	2.20925		1.84257	dehydrogenase with different specificitie			cellular biosynthetic process [GO:0044249]; organic cyclic compound biosynthetic process [GO:1901362]; secondary metabolite biosynthetic process [GO:0044550]		oxidoreductase activity [GO:0016491]									AFLA_110990
F9C07_9045	2.20697		1.08282	NADP-dependent oxidoreductase domain-containing protein					oxidoreductase activity [GO:0016491]									AFLA_093600
F9C07_2279158	2.20581		2.46116	MYB family conidiophore development protein FlbD	Transcription factors			nucleus [GO:0005634]										AFLA_080170
F9C07_7192	2.20327		1.9567	hypothetical protein														AFLA_133130
F9C07_2264556	2.19959		2.04528	hypothetical protein														*
F9C07_2772	2.17387		2.2378	hypothetical protein														AFLA_033970
F9C07_7858	2.15714		1.74606	hypothetical protein		smurf_cluster_21-imizoquins		nucleus [GO:0005634]	DNA binding [GO:0003677]; DNA-binding transcription factor activity, RNA polymerase II-specific [GO:0000981]; zinc ion binding [GO:0008270]									AFLA_064330
F9C07_7082	2.15225		1.62929	putative carbon-nitrogen family hydrolase			nitrogen compound metabolic process [GO:0006807]		hydrolase activity [GO:0016787]									AFLA_132030
F9C07_1734089	2.13554		2.13262	lepC		smurf_cluster_23-Leporin		membrane [GO:0016020]	transmembrane transporter activity [GO:0022857]									AFLA_066880
F9C07_2125917	2.13453		1.61587	ornithine decarboxylase	Arginine and proline metabolism;Glutathione metabolism;Efferocytosis		polyamine biosynthetic process [GO:0006596]		catalytic activity [GO:0003824]									*
F9C07_2232468	2.13351		2.42985	hypothetical protein				membrane [GO:0016020]										*
F9C07_2281362	2.13268		1.81209	hypothetical protein														AFLA_104990
F9C07_7682	2.13136		1.65768	putative flavonoid 3-hydroxylase					heme binding [GO:0020037]; iron ion binding [GO:0005506]; monooxygenase activity [GO:0004497]; oxidoreductase activity, acting on paired donors, with incorporation or reduction of molecular oxygen [GO:0016705]									AFLA_138050
F9C07_1482337	2.12623		1.10766	sterigmatocystin biosynthesis fatty acid synthase subunit alpha	Fatty acid biosynthesis;Lipid biosynthesis proteins	smurf_cluster_54-Aflatoxin	heterocycle biosynthetic process [GO:0018130]; long-chain fatty acid biosynthetic process [GO:0042759]; organic cyclic compound biosynthetic process [GO:1901362]; secondary metabolite biosynthetic process [GO:0044550]	fatty acid synthase complex [GO:0005835]	3-oxoacyl-[acyl-carrier-protein] reductase (NADPH) activity [GO:0004316]; 3-oxoacyl-[acyl-carrier-protein] synthase activity [GO:0004315]; fatty acid synthase activity [GO:0004312]; holo-[acyl-carrier-protein] synthase activity [GO:0008897]; magnesium ion binding [GO:0000287]								fas2 hexA	AFLA_139380
F9C07_2237352	2.12554		1.48701	serine protein kinase			phosphorylation [GO:0016310]		kinase activity [GO:0016301]									AFLA_009250
F9C07_2193953	2.12447		1.99123	putative nonribosomal peptide synthase		smurf_cluster_22a			ligase activity [GO:0016874]; phosphopantetheine binding [GO:0031177]									AFLA_066720
F9C07_1168081	2.12322			hypothetical protein														AFLA_052740
F9C07_2104428	2.12249		2.62363	HotDog domain-containing protein					transferase activity [GO:0016740]									AFLA_108070
F9C07_2074187	2.12091		1.16666	Alpha/Beta hydrolase protein			lipid catabolic process [GO:0016042]; xylan catabolic process [GO:0045493]		carboxylic ester hydrolase activity [GO:0052689]	signal peptide	0.999678	Apoplastic	0.72					AFLA_065540
F9C07_5559	2.11478		2.33034	GNS1/SUR4 family-domain-containing protein			fatty acid biosynthetic process [GO:0006633]	membrane [GO:0016020]	fatty acid elongase activity [GO:0009922]	signal peptide	0.543494							AFLA_042320
F9C07_7791	2.10531		2.23497	aflY		smurf_cluster_54-Aflatoxin			oxidoreductase activity [GO:0016491]								hypA hypP	AFLA_139150
F9C07_2619	2.09996		2.08524	hypothetical protein														AFLA_032440
F9C07_2283430	2.09581		2.11495	hypothetical protein						signal peptide	0.970065	Apoplastic	0.8	Apoplastic effector	0.92			AFLA_020010
F9C07_2284454	2.095		1.10996	hypothetical protein														AFLA_061060
F9C07_1721569	2.0922		2.70568	DNA replication protein YHM2				mitochondrial inner membrane [GO:0005743]										AFLA_096090
F9C07_3252	2.08502		2.44206	putative oxidoreductase CipA-like protein					oxidoreductase activity [GO:0016491]									AFLA_013670
F9C07_2281600	2.07301		1.94831	putative exo-beta-1,3-glucanase				extracellular region [GO:0005576]		signal peptide	0.999663	Apoplastic	0.9					AFLA_107800
F9C07_3367	2.06281		2.03108	hypothetical protein														AFLA_014820
F9C07_8095	2.06132		1.60508	hypothetical protein		smurf_cluster_22a	cellular biosynthetic process [GO:0044249]; organic cyclic compound biosynthetic process [GO:1901362]; small molecule biosynthetic process [GO:0044283]		metal ion binding [GO:0046872]; oxidoreductase activity [GO:0016491]									AFLA_066710
F9C07_2276753	2.05635		2.2241	hypothetical protein	p53 signaling pathway				oxidoreductase activity [GO:0016491]									AFLA_124620
F9C07_2241402	2.05512		2.17181	hypothetical protein						signal peptide	0.999679	Apoplastic	0.65					AFLA_040800
F9C07_2106909	2.0398		1.57653	hypothetical protein			cell wall organization [GO:0071555]; regulation of cell shape [GO:0008360]		ATP binding [GO:0005524]; D-alanine-D-alanine ligase activity [GO:0008716]; metal ion binding [GO:0046872]									*
F9C07_7719	2.03183		1.77073	hypothetical protein														AFLA_138420
F9C07_2203801	2.03175		2.20901	major facilitator superfamily domain-containing protein				membrane [GO:0016020]	transmembrane transporter activity [GO:0022857]									AFLA_058990
F9C07_2280380	2.02136		2.634	synaptic vesicle transporter	Transporters			membrane [GO:0016020]	transmembrane transporter activity [GO:0022857]									AFLA_054150
F9C07_5226	2.02047		1.5518	putative amid-like NADH oxidoreductase					oxidoreductase activity [GO:0016491]									AFLA_038990
F9C07_10117	2.01344		2.45037	hypothetical protein														AFLA_000500
F9C07_3512	2.0109		1.95529	hypothetical protein														AFLA_016270
F9C07_2280763	2.00841		2.10712	hypothetical protein														AFLA_042450
F9C07_7241	2.00089		1.64859	hypothetical protein														AFLA_133620
F9C07_2285112	1.99054		2.08921	hypothetical protein														AFLA_090600
F9C07_12379	1.98962		1.52084	putative isoflavone reductase family protein	Glycine, serine and threonine metabolism;Phenylalanine, tyrosine and tryptophan biosynthesis				oxidoreductase activity [GO:0016491]; tryptophan synthase activity [GO:0004834]									AFLA_118070
F9C07_6511	1.98654		1.57722	putative hydrolase					hydrolase activity [GO:0016787]									AFLA_059020
F9C07_6360	1.98612		1.37623	putative monocarboxylate transporter				membrane [GO:0016020]	transmembrane transporter activity [GO:0022857]									AFLA_057510
F9C07_10700	1.98176		1.76348	putative thioredoxin reductase			cellular response to toxic substance [GO:0097237]		oxidoreductase activity [GO:0016491]	signal peptide	0.998825							AFLA_006350
F9C07_2287579	1.96867		1.4956	hypothetical protein				membrane [GO:0016020]										AFLA_010800
F9C07_5069	1.96047		1.80371	hypothetical protein														AFLA_113350
F9C07_2282737	1.95242		1.23657	hypothetical protein					oxidoreductase activity [GO:0016491]									AFLA_138440
F9C07_1180847	1.95054			hypothetical protein														AFLA_125280
F9C07_3326	1.94967			hypothetical protein					dioxygenase activity [GO:0051213]									AFLA_014410
F9C07_2101232	1.94581			hypothetical protein														AFLA_074960
F9C07_3330	1.94364		2.00569	fungal-specific transcription factor domain-containing protein			DNA-templated transcription [GO:0006351]	nucleus [GO:0005634]	DNA binding [GO:0003677]; DNA-binding transcription factor activity, RNA polymerase II-specific [GO:0000981]; zinc ion binding [GO:0008270]	signal peptide	0.999793							AFLA_014450
F9C07_2282983	1.93021		1.49752	copper-containing nitrite reductase			nitrogen compound metabolic process [GO:0006807]		copper ion binding [GO:0005507]; nitrite reductase (NO-forming) activity [GO:0050421]									AFLA_014520
F9C07_1077	1.93021		1.78546	major facilitator superfamily domain-containing protein				membrane [GO:0016020]	transmembrane transporter activity [GO:0022857]									AFLA_082970
F9C07_2279321	1.92776		1.05092	AAA family ATPase					ATP binding [GO:0005524]; ATP hydrolysis activity [GO:0016887]									AFLA_082200
F9C07_7744	1.91932		1.34325	putative pentachlorophenol 4-monooxygenase					FAD binding [GO:0071949]; monooxygenase activity [GO:0004497]									AFLA_138680
F9C07_2061506	1.91731			PhoD-like phosphatase-domain-containing protein	Folate biosynthesis;Two-component system			membrane [GO:0016020]										AFLA_075170
F9C07_13052	1.91685		1.35452	heterokaryon incompatibility protein-domain-containing protein														AFLA_009420
F9C07_7878	1.90574		2.5959	putative glutathione S-transferase GliG-like protein		smurf_cluster_21-Aspirochlorine			transferase activity [GO:0016740]									AFLA_064530
F9C07_2144697	1.90358		2.09079	hypothetical protein														*
F9C07_6612	1.87654		1.77275	hypothetical protein						signal peptide	0.806765							AFLA_060030
F9C07_13048	1.87379		1.94333	beta-lactamase-like protein			secondary metabolite biosynthetic process [GO:0044550]											AFLA_009380
F9C07_2286431	1.86659		1.93758	putative lipase			lipid metabolic process [GO:0006629]; xylan catabolic process [GO:0045493]		carboxylic ester hydrolase activity [GO:0052689]	signal peptide	0.999654							AFLA_102380
F9C07_2128422	1.86349		1.83499	inorganic phosphate transporter				membrane [GO:0016020]	transmembrane transporter activity [GO:0022857]									AFLA_036420
F9C07_3090	1.86275	1.66929		thiazole biosynthesis enzyme Sti35	Thiamine metabolism		thiamine biosynthetic process [GO:0009228]; thiazole biosynthetic process [GO:0052837]	cytosol [GO:0005829]; nucleus [GO:0005634]	iron ion binding [GO:0005506]; pentosyltransferase activity [GO:0016763]									AFLA_037160
F9C07_6523	1.85823		1.4661	putative cytochrome P450				membrane [GO:0016020]	heme binding [GO:0020037]; iron ion binding [GO:0005506]; monooxygenase activity [GO:0004497]; oxidoreductase activity, acting on paired donors, with incorporation or reduction of molecular oxygen [GO:0016705]									AFLA_059140
F9C07_12924	1.84641		1.45533	putative MFS transporter	Transporters			membrane [GO:0016020]	transmembrane transporter activity [GO:0022857]									AFLA_008130
F9C07_2284978	1.83878		1.73146	hypothetical protein				nucleus [GO:0005634]										AFLA_054800
F9C07_1734300	1.82692		2.01998	lepE		smurf_cluster_23-Leporin	DNA-templated transcription [GO:0006351]	nucleus [GO:0005634]	DNA binding [GO:0003677]; DNA-binding transcription factor activity, RNA polymerase II-specific [GO:0000981]; zinc ion binding [GO:0008270]									AFLA_066900
F9C07_2279725	1.82658		1.72219	putative extracellular serine-rich protein								Apoplastic	0.79					AFLA_087170
F9C07_2164573	1.82346		1.60426	hypothetical protein														AFLA_090840
F9C07_2284275	1.82026		1.04665	hypothetical protein														AFLA_063060
F9C07_7078	1.80206		1.76665	putative MFS monocarboxylate transporter				membrane [GO:0016020]	transmembrane transporter activity [GO:0022857]									AFLA_131990
F9C07_6522	1.79948		1.30063	putative 2-amino-3-carboxymuconate-6-semialdehyde decarboxylase			organic substance metabolic process [GO:0071704]		carboxy-lyase activity [GO:0016831]; hydrolase activity [GO:0016787]									AFLA_059130
F9C07_10564	1.79274		1.19918	hypothetical protein														AFLA_004980
F9C07_3776	1.79017		1.18435	putative elastase	Neuroactive ligand-receptor interaction;Pancreatic secretion;Protein digestion and absorption;Influenza A;Peptidases and inhibitors;Exosome		proteolysis [GO:0006508]		serine-type endopeptidase activity [GO:0004252]	signal peptide	0.999769	Apoplastic	0.78	Apoplastic effector	0.792			AFLA_018910
F9C07_1676	1.77346		1.1983	ankyrin domain protein	Secondary metabolism	smurf_cluster_11												AFLA_023000
F9C07_2285882	1.77065		2.5949	putative O-methyltransferase		smurf_cluster_23-Leporin	methylation [GO:0032259]; secondary metabolite biosynthetic process [GO:0044550]		O-methyltransferase activity [GO:0008171]									AFLA_066940
F9C07_2171890	1.77031		2.19753	hypothetical protein														AFLA_098780
F9C07_2285108	1.75482		1.79385	hypothetical protein				membrane [GO:0016020]										AFLA_090560
F9C07_2284627	1.74999		2.05773	putative spore wall maturation protein DIT1														AFLA_058950
F9C07_5813	1.73988		1.45206	putative exonuclease					exonuclease activity [GO:0004527]; nucleic acid binding [GO:0003676]									AFLA_044860
F9C07_2081531	1.73189		1.43623	hypothetical protein			DNA-templated transcription [GO:0006351]	nucleus [GO:0005634]	DNA binding [GO:0003677]; DNA-binding transcription factor activity, RNA polymerase II-specific [GO:0000981]; zinc ion binding [GO:0008270]									AFLA_023640
F9C07_12739	1.72399			hypothetical protein						signal peptide	0.999738	Apoplastic	0.87	Apoplastic/cytoplasmic effector	0.915/0.67			AFLA_121670
F9C07_2134530	1.71844		1.57578	putative decarboxylase DEC1					lyase activity [GO:0016829]									AFLA_074490
F9C07_2279286	1.71392		1.65216	hypothetical protein				membrane [GO:0016020]										AFLA_081770
F9C07_12896	1.69982		1.5577	hypothetical protein														AFLA_007850
F9C07_12897	1.69695		1.72133	putative oligopeptide transporter	Transport			membrane [GO:0016020]	transmembrane transporter activity [GO:0022857]									AFLA_007860
F9C07_2283918	1.69537		1.77579	cation diffusion facilitator family metal ion transporter	Mineral absorption;Transporters		inorganic ion homeostasis [GO:0098771]; intracellular monoatomic cation homeostasis [GO:0030003]	membrane [GO:0016020]	monoatomic cation transmembrane transporter activity [GO:0008324]									AFLA_003980
F9C07_2278771	1.68955		1.64569	FAD binding domain protein			organic substance metabolic process [GO:0071704]		FAD binding [GO:0071949]	signal peptide	0.999569	Apoplastic	0.7					AFLA_075370
F9C07_7755	1.68527			Chloroperoxidase					metal ion binding [GO:0046872]; peroxidase activity [GO:0004601]	signal peptide	0.999793							AFLA_138790
F9C07_2234498	1.68524		1.79174	hypothetical protein														AFLA_091130
F9C07_2278759	1.68129		1.75478	hypothetical protein														AFLA_075240
F9C07_1715669	1.67775		1.20245	PLAC8 family-domain-containing protein														AFLA_094410
F9C07_1858774	1.67732		1.32888	C6 transcription factor			DNA-templated transcription [GO:0006351]	nucleus [GO:0005634]	DNA binding [GO:0003677]; DNA-binding transcription factor activity, RNA polymerase II-specific [GO:0000981]; zinc ion binding [GO:0008270]									*
F9C07_2282826	1.66771		1.76549	beta-ketoacyl synthase	Aflatoxin biosynthesis;Polyketide biosynthesis proteins	smurf_cluster_54-Aflatoxin	heterocycle biosynthetic process [GO:0018130]; organic cyclic compound biosynthetic process [GO:1901362]; toxin biosynthetic process [GO:0009403]		acyltransferase activity [GO:0016746]; phosphopantetheine binding [GO:0031177]								pksA pksL1	AFLA_139410
F9C07_2285718	1.65417		1.09586	hypothetical protein														AFLA_065170
F9C07_7897	1.6533		2.11255	putative sugar transporter			carbohydrate transport [GO:0008643]	membrane [GO:0016020]	transmembrane transporter activity [GO:0022857]									AFLA_064720
F9C07_2236928	1.65		1.62758	hypothetical protein														AFLA_121270
F9C07_11719	1.64581		1.38109	hypothetical protein														AFLA_099820
F9C07_7855	1.64448		1.93655	putative fructosyl amino acid oxidase		smurf_cluster_21-imizoquins			flavin adenine dinucleotide binding [GO:0050660]; oxidoreductase activity [GO:0016491]									AFLA_064300
F9C07_6257	1.64245		2.26643	nucleotide-diphospho-sugar transferase			anatomical structure development [GO:0048856]; cellular biosynthetic process [GO:0044249]; organic substance biosynthetic process [GO:1901576]; primary metabolic process [GO:0044238]; sporulation [GO:0043934]	membrane [GO:0016020]	glycosyltransferase activity [GO:0016757]									AFLA_056480
F9C07_2236225	1.64018		1.13281	hypothetical protein						signal peptide	0.999777			Cytoplasmic effector	0.886			*
F9C07_2278435	1.6378		1.00028	putative alcohol dehydrogenase					oxidoreductase activity, acting on NAD(P)H [GO:0016651]									AFLA_023780
F9C07_8484	1.63565		2.18455	hypothetical protein						signal peptide	0.999714	Apoplastic	0.72	Cytoplasmic/apoplastic effector	0.69/0.878			AFLA_070600
F9C07_2285984	1.63039	3.12598	-1.42258	inositol monophosphatase	Inositol phosphate metabolism;Streptomycin biosynthesis;Phosphatidylinositol signaling system		inositol biosynthetic process [GO:0006021]; phosphatidylinositol phosphate biosynthetic process [GO:0046854]		inositol monophosphate 1-phosphatase activity [GO:0008934]; inositol monophosphate 3-phosphatase activity [GO:0052832]; inositol monophosphate 4-phosphatase activity [GO:0052833]; metal ion binding [GO:0046872]									AFLA_068120
F9C07_1489967	1.61906		1.12651	phospholipase C PLC-C	Inositol phosphate metabolism;Glycerophospholipid metabolism;Ether lipid metabolism;Quorum sensing;Thyroid hormone signaling pathway;Bacterial toxins				hydrolase activity, acting on ester bonds [GO:0016788]	signal peptide	0.999766					17015001		AFLA_013680
F9C07_4564	1.61875		1.7968	hypothetical protein														AFLA_108280
F9C07_8063	1.61527		1.12261	histidine-specific methyltransferase			methylation [GO:0032259]		methyltransferase activity [GO:0008168]									AFLA_066390
F9C07_2240303	1.61434		1.79999	tryptophan dimethylallyltransferase-domain-containing protein			alkaloid metabolic process [GO:0009820]		transferase activity, transferring alkyl or aryl (other than methyl) groups [GO:0016765]									AFLA_084080
F9C07_3028	1.61207			Six-hairpin glycosidase-like protein			carbohydrate metabolic process [GO:0005975]		hydrolase activity, acting on glycosyl bonds [GO:0016798]									AFLA_036530
F9C07_2283920	1.60938		1.97268	hypothetical protein					calcium ion binding [GO:0005509]									AFLA_003960
F9C07_128	1.59865			putative copper amine oxidase	Glycine, serine and threonine metabolism;Tyrosine metabolism;Phenylalanine metabolism;beta-Alanine metabolism;Isoquinoline alkaloid biosynthesis;Tropane, piperidine and pyridine alkaloid biosynthesis		amine metabolic process [GO:0009308]		copper ion binding [GO:0005507]; primary amine oxidase activity [GO:0008131]; quinone binding [GO:0048038]									AFLA_073450
F9C07_2060982	1.58228		1.20044	hypothetical protein														AFLA_076160
F9C07_605	1.58217		1.60835	hypothetical protein					acyltransferase activity, transferring groups other than amino-acyl groups [GO:0016747]									AFLA_078230
F9C07_4578	1.577		1.8462	hypothetical protein														AFLA_108430
F9C07_2283795	1.57608		1.07472	meiotically up-regulated gene 113-domain-containing protein														AFLA_005430
F9C07_2233783	1.57497		1.55165	putative ABC transporter				membrane [GO:0016020]	ABC-type transporter activity [GO:0140359]; ATP binding [GO:0005524]; ATP hydrolysis activity [GO:0016887]									AFLA_060080
F9C07_5468	1.56698			putative aldehyde dehydrogenase family protein					oxidoreductase activity, acting on the aldehyde or oxo group of donors, NAD or NADP as acceptor [GO:0016620]									AFLA_041410
F9C07_2229159	1.56592		1.30609	esterase					hydrolase activity [GO:0016787]									AFLA_039260
F9C07_2282881	1.5613		1.21066	putative steroid monooxygenase					flavin adenine dinucleotide binding [GO:0050660]; N,N-dimethylaniline monooxygenase activity [GO:0004499]; NADP binding [GO:0050661]									AFLA_013230
F9C07_1386713	1.557			integral membrane protein PTH11-like protein				membrane [GO:0016020]										AFLA_109280
F9C07_2148919	1.55699		1.69839	hypothetical protein														*
F9C07_2285026	1.55524		1.54077	putative vacuolar calcium ion transporter	Transporters			vacuolar membrane [GO:0005774]	calcium:proton antiporter activity [GO:0015369]									AFLA_089510
F9C07_5305	1.55366		1.85389	putative PKS-like enzyme			heterocycle biosynthetic process [GO:0018130]; organic cyclic compound biosynthetic process [GO:1901362]; secondary metabolite biosynthetic process [GO:0044550]		phosphopantetheine binding [GO:0031177]									AFLA_039780
F9C07_2242943	1.54719		1.4899	cytochrome protein					heme binding [GO:0020037]; iron ion binding [GO:0005506]; monooxygenase activity [GO:0004497]; oxidoreductase activity, acting on paired donors, with incorporation or reduction of molecular oxygen [GO:0016705]									AFLA_131980
F9C07_2278693	1.54041		1.3739	hypothetical protein														AFLA_074460
F9C07_2277880	1.53901			hypothetical protein														*
F9C07_2287607	1.53767		1.55424	O-methyltransferase-domain-containing protein			methylation [GO:0032259]		O-methyltransferase activity [GO:0008171]									AFLA_010470
F9C07_2280775	1.52546		1.539	oxidoreductase			cellular biosynthetic process [GO:0044249]; organic cyclic compound biosynthetic process [GO:1901362]; secondary metabolite biosynthetic process [GO:0044550]		oxidoreductase activity [GO:0016491]									AFLA_042580
F9C07_13243	1.52342		1.57913	permease of the major facilitator superfamily	Transporters			membrane [GO:0016020]	transmembrane transporter activity [GO:0022857]									AFLA_011330
F9C07_2277872	1.52108		1.05235	cinnamoyl-CoA reductase					oxidoreductase activity [GO:0016491]									AFLA_030370
F9C07_2281602	1.5208		1.5031	hypothetical protein						signal peptide	0.999614	Apoplastic	0.6					AFLA_107860
F9C07_3130	1.50701		1.26193	putative CFEM domain protein				plasma membrane [GO:0005886]; side of membrane [GO:0098552]		signal peptide	0.999768	Apoplastic	0.86	Apoplastic effector	0.569			AFLA_037570
F9C07_2280829	1.50469			glycoside hydrolase family 2 protein			carbohydrate metabolic process [GO:0005975]		hydrolase activity, hydrolyzing O-glycosyl compounds [GO:0004553]									AFLA_043280
F9C07_6115	1.50064			glyoxylate/hydroxypyruvate reductase	Glyoxylate and dicarboxylate metabolism;Methane metabolism		formate catabolic process [GO:0042183]	cytoplasm [GO:0005737]	formate dehydrogenase (NAD+) activity [GO:0008863]; NAD binding [GO:0051287]; oxidoreductase activity, acting on the CH-OH group of donors, NAD or NADP as acceptor [GO:0016616]									AFLA_055060
F9C07_2735	1.49177			hamF				membrane [GO:0016020]										AFLA_033600
F9C07_3478	1.48492		1.8524	putative NAD dependent epimerase/dehydratase														AFLA_015930
F9C07_2223394	1.48397		1.43607	hypothetical protein			polysaccharide catabolic process [GO:0000272]	membrane [GO:0016020]	hydrolase activity, hydrolyzing O-glycosyl compounds [GO:0004553]; transmembrane transporter activity [GO:0022857]									*
F9C07_974	1.48378		1.19251	acetyltransferase, GNAT family					acyltransferase activity, transferring groups other than amino-acyl groups [GO:0016747]									AFLA_081940
F9C07_2175717	1.48363		1.1225	hypothetical protein														*
F9C07_1456142	1.4751		1.95163	hypothetical protein				membrane [GO:0016020]										*
F9C07_9050	1.47189			putative GTP binding protein	Messenger RNA biogenesis;Transfer RNA biogenesis;Translation factors				GTP binding [GO:0005525]; GTPase activity [GO:0003924]									AFLA_093650
F9C07_5412	1.46819		1.6541	hypothetical protein														AFLA_040850
F9C07_2280541	1.46432		1.35113	hypothetical protein														AFLA_039830
F9C07_2282471	1.46295		1.72402	hypothetical protein						signal peptide	0.999787			Cytoplasmic/apoplastic effector	0.793/0.849			AFLA_135210
F9C07_1734307	1.46146		1.70933	hypothetical protein	DNA repair and recombination proteins			PML body [GO:0016605]	catalytic activity [GO:0003824]									AFLA_066970
F9C07_2276726	1.46044		1.75682	major facilitator superfamily domain-containing protein				membrane [GO:0016020]	transmembrane transporter activity [GO:0022857]									AFLA_124300
F9C07_1651442	1.45528		1.79014	hypothetical protein				nucleus [GO:0005634]	DNA binding [GO:0003677]; DNA-binding transcription factor activity, RNA polymerase II-specific [GO:0000981]; zinc ion binding [GO:0008270]									*
F9C07_2278305	1.44973		1.0815	hypothetical protein				membrane [GO:0016020]										AFLA_025270
F9C07_2282187	1.44606		1.4262	FAD binding domain-containing protein				membrane [GO:0016020]	FAD binding [GO:0071949]; oxidoreductase activity [GO:0016491]; transmembrane transporter activity [GO:0022857]									AFLA_131810
F9C07_7242	1.44484		1.46367	hypothetical protein						signal peptide	0.999754			Cytoplasmic effector	0.596			AFLA_133630
F9C07_2070441	1.44293		2.28254	ferritin-like domain-containing protein														AFLA_093550
F9C07_5443	1.43894		1.6066	oxidoreductase			cellular biosynthetic process [GO:0044249]; organic substance biosynthetic process [GO:1901576]		metal ion binding [GO:0046872]; oxidoreductase activity [GO:0016491]									AFLA_041160
F9C07_86	1.43755			putative amino acid transporter				membrane [GO:0016020]	transmembrane transporter activity [GO:0022857]									AFLA_073030
F9C07_2163624	1.43627		1.18323	hypothetical protein	Protein processing		nitrogen compound metabolic process [GO:0006807]		nickel cation binding [GO:0016151]									AFLA_055550
F9C07_11465	1.43585			hypothetical protein						signal peptide	0.999769	Apoplastic	0.58					AFLA_097270
F9C07_1711966	1.43347			hypothetical protein														*
F9C07_5814	1.43203		1.22226	putative cutinase				extracellular region [GO:0005576]	cutinase activity [GO:0050525]									AFLA_044870
F9C07_2259344	1.42953		1.4777	Cupredoxin	Transporters		monoatomic ion transport [GO:0006811]		copper ion binding [GO:0005507]; oxidoreductase activity [GO:0016491]	signal peptide	0.99972	Apoplastic	0.62					AFLA_089660
F9C07_2064275	1.42876		1.81923	pentachlorophenol 4-monooxygenase					FAD binding [GO:0071949]; monooxygenase activity [GO:0004497]									AFLA_109720
F9C07_5917	1.42494		1.36267	phenylalanine ammonia-lyase	Phenylalanine metabolism;Phenylpropanoid biosynthesis		L-phenylalanine catabolic process [GO:0006559]	cytoplasm [GO:0005737]	ammonia-lyase activity [GO:0016841]									AFLA_045900
F9C07_2279948	1.4203		2.37489	major facilitator superfamily domain-containing protein				membrane [GO:0016020]	transmembrane transporter activity [GO:0022857]									AFLA_048970
F9C07_3753	1.41743		1.02971	putative benomyl/methotrexate resistance protein	Transporters			membrane [GO:0016020]	transmembrane transporter activity [GO:0022857]									AFLA_018680
F9C07_2287512	1.40833			putative phosphatidylglycerol specific phospholipase	Inositol phosphate metabolism;Glycerophospholipid metabolism;Ether lipid metabolism;Quorum sensing;Thyroid hormone signaling pathway;Bacterial toxins			membrane [GO:0016020]	hydrolase activity, acting on ester bonds [GO:0016788]									AFLA_011560
F9C07_1712875	1.40694			hypothetical protein				membrane [GO:0016020]										*
F9C07_11159	1.4055			hypothetical protein				membrane [GO:0016020]										AFLA_051680
F9C07_2101345	1.40449		1.35925	hypothetical protein														*
F9C07_2285717	1.40398		1.01313	hypothetical protein														AFLA_065160
F9C07_2286190	1.40239		1.90377	hypothetical protein						signal peptide	0.999784	Apoplastic	0.69	Apoplastic effector	0.695			AFLA_070490
F9C07_5628	1.40195			Acetamidase/Formamidase	Glyoxylate and dicarboxylate metabolism;Nitrogen metabolism;Cyanoamino acid metabolism				hydrolase activity, acting on carbon-nitrogen (but not peptide) bonds, in linear amides [GO:0016811]									AFLA_043010
F9C07_2285507	1.40123		1.81207	hypothetical protein				membrane [GO:0016020]										AFLA_095320
F9C07_1718850	1.40085		1.8343	fungal-specific transcription factor domain-containing protein		smurf_cluster_31-Ustiloxin B		nucleus [GO:0005634]	DNA binding [GO:0003677]; DNA-binding transcription factor activity, RNA polymerase II-specific [GO:0000981]; zinc ion binding [GO:0008270]									AFLA_095090
F9C07_2282195	1.40067		1.43553	hypothetical protein														AFLA_131890
F9C07_1801375	1.4006		1.14542	hypothetical protein				membrane [GO:0016020]										AFLA_101630
F9C07_3475	1.40011		1.81377	putative carboxyphosphonoenolpyruvate mutase					catalytic activity [GO:0003824]									AFLA_015900
F9C07_2283883	1.40004		1.62639	lipid A export ATP-binding/permease protein msbA	ABC transporters;Bile secretion;MicroRNAs in cancer;Gastric cancer;Transporters;Exosome;CD molecules	smurf_cluster_3		membrane [GO:0016020]	ABC-type transporter activity [GO:0140359]; ATP binding [GO:0005524]; ATP hydrolysis activity [GO:0016887]									AFLA_004440
F9C07_8658	1.39237		1.54362	HMGL-like-domain-containing protein	Pyruvate metabolism;Lysine biosynthesis		lysine biosynthetic process via aminoadipic acid [GO:0019878]		homocitrate synthase activity [GO:0004410]									AFLA_089720
F9C07_2234483	1.3923			ferric reductase			iron ion transport [GO:0006826]	plasma membrane [GO:0005886]	ferric-chelate reductase activity [GO:0000293]									AFLA_090960
F9C07_1720	1.38932			putative acyltransferase				membrane [GO:0016020]	acyltransferase activity, transferring groups other than amino-acyl groups [GO:0016747]									AFLA_023440
F9C07_3764	1.38889		1.77693	nitrate transporter CrnA	Nitrogen metabolism;Transporters		nitrate assimilation [GO:0042128]	plasma membrane [GO:0005886]	nitrate transmembrane transporter activity [GO:0015112]; nitrite transmembrane transporter activity [GO:0015113]									AFLA_018790
F9C07_2174197	1.38808		1.39019	drug resistance protein				membrane [GO:0016020]	transmembrane transporter activity [GO:0022857]									AFLA_121220
F9C07_9591	1.38576		1.1636	putative cortactin-binding protein														AFLA_125330
F9C07_2286164	1.38047		1.58325	heterokaryon incompatibility protein-domain-containing protein														AFLA_070180
F9C07_3465	1.3779		1.33659	Mss4-like protein					carbon-sulfur lyase activity [GO:0016846]									AFLA_015800
F9C07_2129913	1.37569			LITAF-like zinc ribbon domain-containing protein	Lysosome			membrane [GO:0016020]	metal ion binding [GO:0046872]									*
F9C07_5207	1.37419		1.07853	adenosine deaminase family protein	Purine metabolism				deaminase activity [GO:0019239]	signal peptide	0.999609							AFLA_038790
F9C07_2282865	1.37393		1.5828	major facilitator superfamily domain-containing protein				membrane [GO:0016020]										AFLA_013060
F9C07_5448	1.37157		1.11191	hypothetical protein														AFLA_041210
F9C07_1357200	1.36666		1.22139	hypothetical protein														*
F9C07_2235289	1.36028		1.76847	hypothetical protein														AFLA_066960
F9C07_2237645	1.35891		1.44838	fungal-specific transcription factor domain-containing protein			DNA-templated transcription [GO:0006351]		DNA binding [GO:0003677]; zinc ion binding [GO:0008270]									AFLA_124290
F9C07_2278572	1.35854		1.29404	putative glutamate carboxypeptidase	Peptidases and inhibitors				carboxypeptidase activity [GO:0004180]; metal ion binding [GO:0046872]	signal peptide	0.999682							AFLA_072960
F9C07_2287277	1.35534			glyoxylate/hydroxypyruvate reductase	Glyoxylate and dicarboxylate metabolism;Methane metabolism		formate catabolic process [GO:0042183]	cytoplasm [GO:0005737]	formate dehydrogenase (NAD+) activity [GO:0008863]; NAD binding [GO:0051287]; oxidoreductase activity, acting on the CH-OH group of donors, NAD or NADP as acceptor [GO:0016616]									AFLA_120630
F9C07_1582417	1.35515		1.04667	acyl-CoA N-acyltransferase					acyltransferase activity, transferring groups other than amino-acyl groups [GO:0016747]									AFLA_004820
F9C07_2358	1.3543		1.46049	ankyrin 2,3/unc44														AFLA_029830
F9C07_2278167	1.34948		1.27418	hypothetical protein	Transcription factors			nucleus [GO:0005634]	DNA binding [GO:0003677]									AFLA_026850
F9C07_1489248	1.34771		1.2732	Alpha/Beta hydrolase protein					hydrolase activity [GO:0016787]	signal peptide	0.999193							AFLA_013540
F9C07_2148639	1.34626		1.12577	kinase-like domain-containing protein			phosphorylation [GO:0016310]		ATP binding [GO:0005524]; protein kinase activity [GO:0004672]									*
F9C07_1641590	1.34599		1.24215	bZIP transcription factor					DNA-binding transcription factor activity [GO:0003700]									AFLA_057970
F9C07_2228255	1.34468		1.48855	hypothetical protein														AFLA_086890
F9C07_7868	1.34143			putative macrolide phosphotransferase k		smurf_cluster_21-Aspirochlorine		membrane [GO:0016020]	transferase activity [GO:0016740]; transmembrane transporter activity [GO:0022857]									AFLA_064430
F9C07_2278423	1.34098		1.62699	hypothetical protein						signal peptide	0.999768	Apoplastic	0.93	Apoplastic effector	0.676			*
F9C07_2405	1.34056			hypothetical protein	Phosphonate and phosphinate metabolism													AFLA_030300
F9C07_11472	1.33098			hypothetical protein						signal peptide	0.999629			Apoplastic effector	0.898			AFLA_097340
F9C07_2306	1.32958			putative alcohol dehydrogenase	Pentose and glucuronate interconversions		primary metabolic process [GO:0044238]		oxidoreductase activity [GO:0016491]; zinc ion binding [GO:0008270]									AFLA_029310
F9C07_3642	1.3278			hypothetical protein														AFLA_017570
F9C07_12895	1.32642		1.29223	putative cysteine desulfurylase					acyltransferase activity, transferring groups other than amino-acyl groups [GO:0016747]									AFLA_007840
F9C07_3631	1.32304		1.43934	Alpha/Beta hydrolase protein					hydrolase activity [GO:0016787]	signal peptide	0.9997							AFLA_017460
F9C07_5629	1.32189		1.36047	fructosyl amine:oxygen oxidoreductase	Glycine, serine and threonine metabolism;Lysine degradation;Peroxisome				flavin adenine dinucleotide binding [GO:0050660]; oxidoreductase activity [GO:0016491]									AFLA_043020
F9C07_2233322	1.31767			tyrosinase central domain protein	Tyrosine metabolism;Isoquinoline alkaloid biosynthesis;Melanogenesis				metal ion binding [GO:0046872]; oxidoreductase activity [GO:0016491]	signal peptide	0.999745							AFLA_001780
F9C07_6931	1.31377		1.15524	hypothetical protein	Tyrosine metabolism;Isoquinoline alkaloid biosynthesis;Melanogenesis				metal ion binding [GO:0046872]; oxidoreductase activity [GO:0016491]									AFLA_063220
F9C07_2225597	1.31374		1.22754	O-methyltransferase			methylation [GO:0032259]; secondary metabolite biosynthetic process [GO:0044550]		O-methyltransferase activity [GO:0008171]									AFLA_036960
F9C07_2229477	1.31267			hypothetical protein														AFLA_042730
F9C07_2189749	1.31216		1.22799	lysine 2,3-aminomutase	Lysine degradation			mitochondrion [GO:0005739]	catalytic activity [GO:0003824]; iron-sulfur cluster binding [GO:0051536]; metal ion binding [GO:0046872]									AFLA_005130
F9C07_10324	1.31201		1.23079	hypothetical protein														AFLA_002580
F9C07_11730	1.31172		1.57346	hypothetical protein														AFLA_099930
F9C07_2236666	1.31017			bicyclomycin resistance protein		smurf_cluster_45		membrane [GO:0016020]	transmembrane transporter activity [GO:0022857]									AFLA_118460
F9C07_2285417	1.30719		1.11092	MFS transporter				membrane [GO:0016020]	transmembrane transporter activity [GO:0022857]									AFLA_094300
F9C07_1395185	1.30564		1.62067	8-amino-7-oxononanoate synthase	Biotin metabolism;Amino acid related enzymes		biosynthetic process [GO:0009058]		pyridoxal phosphate binding [GO:0030170]; transferase activity [GO:0016740]									AFLA_111430
F9C07_300	1.30476		1.06003	putative MFS transporter	Transporters			membrane [GO:0016020]	transmembrane transporter activity [GO:0022857]									AFLA_075180
F9C07_2230746	1.30371		1.69844	YeeE/YedE family integral membrane protein	Function unknown			plasma membrane [GO:0005886]										AFLA_111410
F9C07_2279377	1.30212		1.23177	regulatory protein brlA	Transcription factors			nucleus [GO:0005634]										AFLA_082850
F9C07_1724531	1.29807		1.14004	oligopeptide transporter	Transport	smurf_cluster_21-imizoquins	oligopeptide transport [GO:0006857]	membrane [GO:0016020]	transmembrane transporter activity [GO:0022857]									AFLA_064320
F9C07_2076595	1.295		1.14985	extracellular lipase					hydrolase activity [GO:0016787]									AFLA_116770
F9C07_8638	1.29438		1.1516	putative vacuolar calcium ion transporter	Transporters			vacuolar membrane [GO:0005774]	calcium:proton antiporter activity [GO:0015369]									AFLA_089520
F9C07_1643319	1.29356		1.55581	hypothetical protein														AFLA_057600
F9C07_2227227	1.28568		1.25832	hypothetical protein														AFLA_075620
F9C07_2283533	1.28564		1.0111	putative transcriptional regulator	Transcription factors													AFLA_021360
F9C07_2286086	1.2764			non-ribosomal peptide synthetase module		smurf_cluster_24			ligase activity [GO:0016874]									AFLA_069330
F9C07_2286864	1.27509		1.56453	hypothetical protein				membrane [GO:0016020]										AFLA_097130
F9C07_3226	1.26951			GNAT domain-containing protein					acyltransferase activity, transferring groups other than amino-acyl groups [GO:0016747]									AFLA_013410
F9C07_12229	1.26755		1.30042	DUF636 domain protein		smurf_cluster_43			carbon-sulfur lyase activity [GO:0016846]									AFLA_116570
F9C07_12491	1.26706		1.54035	hypothetical protein						signal peptide	0.998942	Apoplastic	0.91	Apoplastic effector	0.804			AFLA_119190
F9C07_5790	1.26669			hypothetical protein														AFLA_044630
F9C07_1683	1.26599		1.20452	integral membrane protein		smurf_cluster_11		membrane [GO:0016020]										AFLA_023070
F9C07_1835353	1.2641		1.57875	Alpha/Beta hydrolase protein					hydrolase activity [GO:0016787]	signal peptide	0.999751							AFLA_039270
F9C07_2096538	1.26396		1.44905	S-adenosyl-L-methionine-dependent methyltransferase			methylation [GO:0032259]	membrane [GO:0016020]	S-adenosylmethionine-dependent methyltransferase activity [GO:0008757]									AFLA_099980
F9C07_2225362	1.26295		1.52651	sensory transduction histidine kinase			phosphorelay signal transduction system [GO:0000160]; phosphorylation [GO:0016310]		kinase activity [GO:0016301]									AFLA_129110
F9C07_6358	1.26125			hypothetical protein				membrane [GO:0016020]		signal peptide	0.999493							AFLA_057490
F9C07_2251537	1.25809		2.82103	aryl-alcohol dehydrogenase AAD14					oxidoreductase activity [GO:0016491]									AFLA_124600
F9C07_2286681	1.25712		1.07455	putative hscarg dehydrogenase														AFLA_099410
F9C07_2927	1.25693		1.22222	putative nucleoside transporter				membrane [GO:0016020]	transmembrane transporter activity [GO:0022857]									AFLA_035520
F9C07_2229572	1.25429			lysophospholipase A					hydrolase activity, acting on ester bonds [GO:0016788]	signal peptide	0.999699	Apoplastic	0.64					AFLA_043780
F9C07_2287147	1.25303	8.77286	-6.35043	putative O-methyltransferase			methylation [GO:0032259]; secondary metabolite biosynthetic process [GO:0044550]		O-methyltransferase activity [GO:0008171]									AFLA_119000
F9C07_2277181	1.25217			hypothetical protein														AFLA_129670
F9C07_1718744	1.25178		1.86463	putative efflux pump antibiotic resistance protein				membrane [GO:0016020]	transmembrane transporter activity [GO:0022857]									AFLA_095120
F9C07_2282381	1.25136			putative aryl-alcohol dehydrogenase Aad14					oxidoreductase activity [GO:0016491]									AFLA_134080
F9C07_11474	1.2483			putative MFS peptide transporter				membrane [GO:0016020]	transmembrane transporter activity [GO:0022857]									AFLA_097360
F9C07_2133480	1.24543			hypothetical protein				membrane [GO:0016020]										AFLA_023450
F9C07_1110	1.2446		1.48422	maltase glucoamylase	Galactose metabolism;Starch and sucrose metabolism				beta-glucosidase activity [GO:0008422]; carbohydrate binding [GO:0030246]; maltose alpha-glucosidase activity [GO:0032450]; scopolin beta-glucosidase activity [GO:0102483]	signal peptide	0.999667							AFLA_083300
F9C07_1868	1.24415			putative DUF221 domain protein	Transporters			membrane [GO:0016020]	calcium-activated cation channel activity [GO:0005227]									AFLA_024920
F9C07_3450	1.24311		1.09653	putative MFS drug transporter				membrane [GO:0016020]	transmembrane transporter activity [GO:0022857]									AFLA_015650
F9C07_12421	1.243			hypothetical protein						signal peptide	0.999003			Cytoplasmic effector	0.862			AFLA_118490
F9C07_2175559	1.24193			hypothetical protein			magnesium ion transport [GO:0015693]	membrane [GO:0016020]	metal ion transmembrane transporter activity [GO:0046873]									AFLA_009900
F9C07_4832	1.24032		1.12429	hypothetical protein					dioxygenase activity [GO:0051213]; iron ion binding [GO:0005506]; L-ascorbic acid binding [GO:0031418]; oxidoreductase activity, acting on paired donors, with incorporation or reduction of molecular oxygen [GO:0016705]									AFLA_110980
F9C07_2284221	1.23764		1.18202	hypothetical protein						signal peptide	0.99963	Apoplastic	0.68	Apoplastic effector	0.57			AFLA_063700
F9C07_1145	1.23754			anaphase promoting complex subunit 10	Ubiquitin mediated proteolysis;Cell cycle;Cell cycle - yeast;Meiosis - yeast;Oocyte meiosis;Progesterone-mediated oocyte maturation;Human T-cell leukemia virus 1 infection;Ubiquitin system;Chromosome and associated proteins		anaphase-promoting complex-dependent catabolic process [GO:0031145]; cell cycle [GO:0007049]; cell division [GO:0051301]	anaphase-promoting complex [GO:0005680]	catalytic activity [GO:0003824]									AFLA_083650
F9C07_8437	1.23742		1.14272	putative MFS multidrug transporter				membrane [GO:0016020]	transmembrane transporter activity [GO:0022857]									AFLA_070130
F9C07_1093	1.23187			putative ABC ATPase				membrane [GO:0016020]	ATP binding [GO:0005524]; ATP hydrolysis activity [GO:0016887]									AFLA_083130
F9C07_2125482	1.231		1.10076	hypothetical protein														AFLA_125310
F9C07_2264586	1.22953		1.48211	hypothetical protein				membrane [GO:0016020]										AFLA_009540
F9C07_2147054	1.2288		1.50529	polyketide synthase module	Biosynthesis of enediyne antibiotics;Polyketide biosynthesis proteins		fatty acid biosynthetic process [GO:0006633]; heterocycle biosynthetic process [GO:0018130]; organic cyclic compound biosynthetic process [GO:1901362]; secondary metabolite biosynthetic process [GO:0044550]		3-oxoacyl-[acyl-carrier-protein] synthase activity [GO:0004315]; phosphopantetheine binding [GO:0031177]									AFLA_114820
F9C07_2287146	1.22831	5.19956	-3.63433	putative efflux pump antibiotic resistance protein	Transporters			membrane [GO:0016020]	transmembrane transporter activity [GO:0022857]									AFLA_118990
F9C07_2232081	1.22699			hypothetical protein														AFLA_015340
F9C07_6567	1.22626		1.15638	heterokaryon incompatibility protein-domain-containing protein														AFLA_059580
F9C07_2072388	1.22621	1.12089		chaperonin 10-like protein					oxidoreductase activity, acting on NAD(P)H [GO:0016651]									AFLA_090350
F9C07_2168907	1.22358		1.18931	NACHT and WD40 domain protein														AFLA_069890
F9C07_11882	1.22268			putative pantothenate transporter	Transporters			membrane [GO:0016020]	transmembrane transporter activity [GO:0022857]									AFLA_101450
F9C07_2225726	1.22224			C6 transcription factor				nucleus [GO:0005634]	DNA binding [GO:0003677]; DNA-binding transcription factor activity, RNA polymerase II-specific [GO:0000981]; zinc ion binding [GO:0008270]									AFLA_035590
F9C07_1392038	1.22166		1.08327	hypothetical protein				membrane [GO:0016020]										AFLA_110730
F9C07_2286465	1.21952			general substrate transporter				membrane [GO:0016020]	transmembrane transporter activity [GO:0022857]									AFLA_101990
F9C07_8879	1.21623			putative DNA excision repair protein	DNA repair and recombination proteins			nucleus [GO:0005634]	ATP binding [GO:0005524]; ATP-dependent chromatin remodeler activity [GO:0140658]; hydrolase activity [GO:0016787]									AFLA_091940
F9C07_5241	1.21448		1.54442	heterokaryon incompatibility protein-domain-containing protein														AFLA_039140
F9C07_1393570	1.21327			hypothetical protein														AFLA_110970
F9C07_2280329	1.20966			putative O-methyltransferase			methylation [GO:0032259]; secondary metabolite biosynthetic process [GO:0044550]		O-methyltransferase activity [GO:0008171]									AFLA_053520
F9C07_2173334	1.20668		1.45814	fungal calcium binding protein-domain-containing protein		smurf_cluster_45				signal peptide	0.999709	Apoplastic	0.84					*
F9C07_5657	1.20384		1.10305	hypothetical protein	Purine metabolism		allantoin catabolic process [GO:0000256]		allantoinase activity [GO:0004038]; cobalt ion binding [GO:0050897]; zinc ion binding [GO:0008270]									AFLA_043300
F9C07_2256123	1.20256			major facilitator superfamily domain-containing protein				membrane [GO:0016020]	transmembrane transporter activity [GO:0022857]									AFLA_014280
F9C07_3765	1.20083		1.09998	nitrite reductase NiiA	Nitrogen metabolism		nitrate assimilation [GO:0042128]		2 iron, 2 sulfur cluster binding [GO:0051537]; flavin adenine dinucleotide binding [GO:0050660]; heme binding [GO:0020037]; metal ion binding [GO:0046872]; nitrite reductase [NAD(P)H] activity [GO:0008942]									AFLA_018800
F9C07_1507340	1.20011		1.15181	dehydrogenase with different specificitie			cellular biosynthetic process [GO:0044249]; organic cyclic compound biosynthetic process [GO:1901362]; secondary metabolite biosynthetic process [GO:0044550]		oxidoreductase activity [GO:0016491]									AFLA_016010
F9C07_2276917	1.19851	1.26044		hypothetical protein														AFLA_126560
F9C07_2918	1.19457		1.37395	putative 2-deoxy-D-gluconate 3-dehydrogenase	Pentose and glucuronate interconversions		cellular biosynthetic process [GO:0044249]; organic cyclic compound biosynthetic process [GO:1901362]; secondary metabolite biosynthetic process [GO:0044550]		oxidoreductase activity [GO:0016491]									AFLA_035430
F9C07_2286181	1.18805			hypothetical protein					ATP binding [GO:0005524]; ATP hydrolysis activity [GO:0016887]									AFLA_070400
F9C07_2129053	1.18761		2.12071	heterokaryon incompatibility protein-domain-containing protein														*
F9C07_2285637	1.18723		1.12704	non-ribosomal peptide synthetase module			amide biosynthetic process [GO:0043604]; carboxylic acid metabolic process [GO:0019752]; heterocycle biosynthetic process [GO:0018130]; organic cyclic compound biosynthetic process [GO:1901362]; organonitrogen compound biosynthetic process [GO:1901566]; secondary metabolite biosynthetic process [GO:0044550]		ligase activity [GO:0016874]; phosphopantetheine binding [GO:0031177]									AFLA_064240
F9C07_143	1.1864		1.17645	putative cytochrome P450					heme binding [GO:0020037]; iron ion binding [GO:0005506]; monooxygenase activity [GO:0004497]; oxidoreductase activity, acting on paired donors, with incorporation or reduction of molecular oxygen [GO:0016705]									AFLA_073600
F9C07_1496055	1.17973			hypothetical protein			nitrogen compound metabolic process [GO:0006807]		glutamine synthetase activity [GO:0004356]									AFLA_015000
F9C07_2256022	1.17912		1.7489	hypothetical protein														AFLA_013530
F9C07_1941	1.17394			hypothetical protein														AFLA_025650
F9C07_5493	1.1695		1.21896	putative dimethylaniline monooxygenase					flavin adenine dinucleotide binding [GO:0050660]; N,N-dimethylaniline monooxygenase activity [GO:0004499]; NADP binding [GO:0050661]									AFLA_041660
F9C07_7260	1.16892			hypothetical protein						signal peptide	0.999708	Apoplastic	0.68					AFLA_133810
F9C07_2232111	1.16597			amino acid transporter	Transporters		amino acid transport [GO:0006865]	membrane [GO:0016020]	transmembrane transporter activity [GO:0022857]									AFLA_015660
F9C07_2284197	1.16101			hypothetical protein				membrane [GO:0016020]										*
F9C07_2283253	1.16041		1.37643	NRPS-like enzyme			organonitrogen compound biosynthetic process [GO:1901566]; secondary metabolite biosynthetic process [GO:0044550]		phosphopantetheine binding [GO:0031177]									AFLA_017840
F9C07_5277	1.15928			hypothetical protein														AFLA_039500
F9C07_2286874	1.15463		1.69106	hypothetical protein			methylation [GO:0032259]		methyltransferase activity [GO:0008168]									AFLA_115780
F9C07_6721	1.15418			putative polyamine transporter	Transporters			membrane [GO:0016020]	transmembrane transporter activity [GO:0022857]									AFLA_061120
F9C07_1364634	1.15142		1.13438	hypothetical protein		smurf_cluster_37												*
F9C07_3721	1.15061		1.37215	putative 4-coumarate-CoA ligase	Ubiquinone and other terpenoid-quinone biosynthesis;Phenylpropanoid biosynthesis			membrane [GO:0016020]	ligase activity [GO:0016874]									AFLA_018360
F9C07_10399	1.14854		1.35505	hypothetical protein														AFLA_003330
F9C07_2280753	1.14278		1.20015	putative camp-regulated D2 esterase						signal peptide	0.999787							AFLA_042310
F9C07_2149282	1.14124		1.26167	hypothetical protein				nucleus [GO:0005634]	DNA binding [GO:0003677]; DNA-binding transcription factor activity, RNA polymerase II-specific [GO:0000981]; zinc ion binding [GO:0008270]									AFLA_109220
F9C07_1533178	1.13532			hypothetical protein														AFLA_020670
F9C07_2227688	1.13188			hypothetical protein				fungal-type vacuole membrane [GO:0000329]										AFLA_080670
F9C07_2279301	1.12925		1.1135	putative ferulic acid esterase					feruloyl esterase activity [GO:0030600]	signal peptide	0.999732							AFLA_081980
F9C07_1904523	1.12218			alpha-glucosidase	Arginine and proline metabolism;Phenylalanine metabolism;Tryptophan metabolism;Aminobenzoate degradation;Styrene degradation				amidase activity [GO:0004040]; indoleacetamide hydrolase activity [GO:0043864]									AFLA_114750
F9C07_11298	1.12031			hypothetical protein				extracellular region [GO:0005576]	IgE binding [GO:0019863]	signal peptide	0.999576	Apoplastic	0.79					AFLA_053080
F9C07_1123171	1.11262			cytochrome protein	Styrene degradation;Cytochrome P450			membrane [GO:0016020]	heme binding [GO:0020037]; iron ion binding [GO:0005506]; monooxygenase activity [GO:0004497]; oxidoreductase activity, acting on paired donors, with incorporation or reduction of molecular oxygen [GO:0016705]									AFLA_088820
F9C07_7812	1.11182		1.19841	fatty acid synthase beta subunit	Fatty acid biosynthesis;Lipid biosynthesis proteins	smurf_cluster_54-Aflatoxin	fatty acid biosynthetic process [GO:0006633]	fatty acid synthase complex [GO:0005835]	(3R)-hydroxypalmitoyl-[acyl-carrier-protein] dehydratase activity [GO:0004317]; [acyl-carrier-protein] S-acetyltransferase activity [GO:0004313]; [acyl-carrier-protein] S-malonyltransferase activity [GO:0004314]; enoyl-[acyl-carrier-protein] reductase (NADH) activity [GO:0004318]; fatty acid synthase activity [GO:0004312]; hydrolase activity [GO:0016787]							15528514	fas1	AFLA_139370
F9C07_2286061	1.10791			hypothetical protein														AFLA_069030
F9C07_5649	1.10653			DNA-directed RNA polymerase I subunit RPA34.5-domain-containing protein			transcription by RNA polymerase I [GO:0006360]	DNA-directed RNA polymerase complex [GO:0000428]										AFLA_043220
F9C07_2282880	1.10487			beta-lactamase class C and other penicillin binding protein														AFLA_013220
F9C07_2278266	1.10152			C6 transcription factor NosA	Transcription factors			nucleus [GO:0005634]	DNA binding [GO:0003677]; DNA-binding transcription factor activity, RNA polymerase II-specific [GO:0000981]; zinc ion binding [GO:0008270]									AFLA_025720
F9C07_2203973	1.10149			S-adenosyl-L-methionine-dependent methyltransferase			methylation [GO:0032259]		methyltransferase activity [GO:0008168]									*
F9C07_2200347	1.10122			WD repeat-containing protein	Ubiquitin system;Chromosome and associated proteins;DNA repair and recombination proteins		DNA damage response [GO:0006974]	membrane [GO:0016020]	DNA binding [GO:0003677]									AFLA_052700
F9C07_2280442	1.09668		1.27768	hypothetical protein					transferase activity [GO:0016740]									AFLA_038560
F9C07_2042	1.09618			putative sister chromatid cohesion protein Ctf8	Chromosome and associated proteins		DNA replication [GO:0006260]; mitotic sister chromatid cohesion [GO:0007064]	Ctf18 RFC-like complex [GO:0031390]	DNA binding [GO:0003677]									AFLA_026670
F9C07_2276723	1.0959		1.00663	hypothetical protein					DNA-binding transcription factor activity [GO:0003700]									AFLA_124270
F9C07_12957	1.09316			hypothetical protein														AFLA_008460
F9C07_2070851	1.09083			Alpha/Beta hydrolase protein					hydrolase activity [GO:0016787]									AFLA_059150
F9C07_8880	1.08971			exoribonuclease complex, subunit Rrp41	RNA degradation;Messenger RNA biogenesis			nuclear exosome (RNase complex) [GO:0000176]										AFLA_091950
F9C07_10375	1.08936		1.01045	hypothetical protein														AFLA_003090
F9C07_2062244	1.08701			hypothetical protein			secondary metabolite biosynthetic process [GO:0044550]		phosphopantetheine binding [GO:0031177]									AFLA_041610
F9C07_2285210	1.08612			C-3 sterol dehydrogenase/C-4 decarboxylase family protein	Steroid biosynthesis		steroid biosynthetic process [GO:0006694]		3-beta-hydroxy-delta5-steroid dehydrogenase activity [GO:0003854]									AFLA_091760
F9C07_2281730	1.08592			long-chain-fatty-acid-CoA ligase	Secondary metabolism				ligase activity [GO:0016874]									AFLA_109440
F9C07_2155758	1.08439		1.50219	hypothetical protein														*
F9C07_2074717	1.08391			dehydrogenase with different specificitie					oxidoreductase activity [GO:0016491]									AFLA_064610
F9C07_2618	1.08128			hypothetical protein				membrane [GO:0016020]										AFLA_032430
F9C07_1389558	1.07968		1.86665	hypothetical protein				membrane [GO:0016020]										*
F9C07_6105	1.0793		1.26656	acetamidase	Arginine and proline metabolism;Phenylalanine metabolism;Tryptophan metabolism;Aminobenzoate degradation;Styrene degradation				hydrolase activity [GO:0016787]									AFLA_054960
F9C07_2278654	1.0782		1.33054	dehydrogenase with different specificitie					oxidoreductase activity, acting on CH-OH group of donors [GO:0016614]									AFLA_073920
F9C07_1299808	1.07609			hypothetical protein														AFLA_029470
F9C07_2205349	1.06955			hypothetical protein														AFLA_099950
F9C07_2225598	1.06865		2.05079	hypothetical protein			methylation [GO:0032259]		methyltransferase activity [GO:0008168]									AFLA_036950
F9C07_6262	1.0677			membrane bound O-acyl transferase family-domain-containing protein			lipid metabolic process [GO:0006629]	membrane [GO:0016020]	O-acyltransferase activity [GO:0008374]									AFLA_056530
F9C07_2284	1.06695			putative cytochrome P450 monooxygenase				membrane [GO:0016020]	heme binding [GO:0020037]; iron ion binding [GO:0005506]; monooxygenase activity [GO:0004497]; oxidoreductase activity, acting on paired donors, with incorporation or reduction of molecular oxygen [GO:0016705]									AFLA_029090
F9C07_2280661	1.06616		1.33694	putative flavo protein					flavin adenine dinucleotide binding [GO:0050660]; N,N-dimethylaniline monooxygenase activity [GO:0004499]; NADP binding [GO:0050661]									AFLA_041280
F9C07_6593	1.06053		1.40351	hypothetical protein						signal peptide	0.999057			Cytoplasmic/apoplastic effector	0.537/0.626			AFLA_059840
F9C07_2056986	1.0583			PHD transcription factor	Transcription factors;Chromosome and associated proteins			Set1C/COMPASS complex [GO:0048188]	metal ion binding [GO:0046872]									AFLA_030500
F9C07_1382775	1.05682			fungal-specific transcription factor domain-containing protein				nucleus [GO:0005634]										AFLA_108760
F9C07_2133487	1.05663			putative fungal-specific transcription factor			DNA-templated transcription [GO:0006351]	membrane [GO:0016020]; nucleus [GO:0005634]	DNA binding [GO:0003677]; zinc ion binding [GO:0008270]									AFLA_023420
F9C07_11110	1.05539			putative zinc binding dehydrogenase					oxidoreductase activity, acting on NAD(P)H [GO:0016651]									AFLA_051190
F9C07_2285985	1.05524			shikimate 5-dehydrogenase	Phenylalanine, tyrosine and tryptophan biosynthesis				shikimate 3-dehydrogenase (NADP+) activity [GO:0004764]									AFLA_068130
F9C07_2286862	1.05405		1.23943	hypothetical protein			DNA-templated transcription [GO:0006351]	nucleus [GO:0005634]	DNA binding [GO:0003677]; DNA-binding transcription factor activity, RNA polymerase II-specific [GO:0000981]; zinc ion binding [GO:0008270]									AFLA_097150
F9C07_2109239	1.0526			putative HLH transcription factor					protein dimerization activity [GO:0046983]									AFLA_067910
F9C07_7079	1.05087		1.16092	hypothetical protein				membrane [GO:0016020]										AFLA_132000
F9C07_2134869	1.04851		1.07408	major facilitator superfamily domain-containing protein				membrane [GO:0016020]	transmembrane transporter activity [GO:0022857]									AFLA_075340
F9C07_2284358	1.04793		1.34901	N amino acid transport system protein				membrane [GO:0016020]										AFLA_062120
F9C07_2287679	1.04709			hypothetical protein														AFLA_009530
F9C07_1348058	1.04383		1.38035	pectin lyase fold/virulence factor			cell wall organization [GO:0071555]; polysaccharide catabolic process [GO:0000272]	extracellular region [GO:0005576]	pectate lyase activity [GO:0030570]	signal peptide	0.999471	Apoplastic	0.73	Apoplastic effector	0.52			AFLA_025400
F9C07_2234816	1.04325			nucleotide excision repair factor	DNA replication proteins			chromosome [GO:0005694]; nucleus [GO:0005634]										AFLA_094530
F9C07_2213877	1.04319		1.10467	NACHT and WD40 domain protein														AFLA_060130
F9C07_2281712	1.0409		1.13933	putative 2-hydroxyacid dehydrogenase	Glyoxylate and dicarboxylate metabolism				NAD binding [GO:0051287]; oxidoreductase activity, acting on the CH-OH group of donors, NAD or NADP as acceptor [GO:0016616]									AFLA_109230
F9C07_2279107	1.03998			hypothetical protein		smurf_cluster_26				signal peptide	0.999743	Apoplastic	0.78					AFLA_079420
F9C07_104	1.03923			putative oxalate decarboxylase			oxalate metabolic process [GO:0033609]		metal ion binding [GO:0046872]	signal peptide	0.999667							AFLA_073210
F9C07_1684078	1.03919		1.05641	methyltransferase TYW3-domain-containing protein	Transfer RNA biogenesis		methylation [GO:0032259]; tRNA modification [GO:0006400]		methyltransferase activity [GO:0008168]									AFLA_091150
F9C07_2285877	1.0388		1.04136	cytochrome P450 monooxygenase	Secondary metabolism	smurf_cluster_23-Leporin		membrane [GO:0016020]	heme binding [GO:0020037]; iron ion binding [GO:0005506]; monooxygenase activity [GO:0004497]; oxidoreductase activity, acting on paired donors, with incorporation or reduction of molecular oxygen [GO:0016705]									AFLA_066890
F9C07_7915	1.03782		1.31328	hypothetical protein						signal peptide	0.991428	Apoplastic	0.83	Apoplastic/cytoplasmic effector	0.858/0.547			AFLA_064900
F9C07_2441	1.03693			oxidoreductase, zinc-binding protein	Glycolysis / Gluconeogenesis;Pentose and glucuronate interconversions;Ascorbate and aldarate metabolism;Pyruvate metabolism;Glycerolipid metabolism;Caprolactam degradation;Chemical carcinogenesis - reactive oxygen species;Exosome				oxidoreductase activity, acting on the CH-OH group of donors, NAD or NADP as acceptor [GO:0016616]; zinc ion binding [GO:0008270]									AFLA_030660
F9C07_1848912	1.03666			dienelactone hydrolase					hydrolase activity [GO:0016787]									AFLA_042460
F9C07_11883	1.03634			hypothetical protein														AFLA_101460
F9C07_2579	1.03549			putative GNAT family acetyltransferase					acyltransferase activity, transferring groups other than amino-acyl groups [GO:0016747]									AFLA_032040
F9C07_2071774	1.03305		1.3282	hypothetical protein				membrane [GO:0016020]										AFLA_060930
F9C07_2226781	1.03287			hypothetical protein				membrane [GO:0016020]										AFLA_024100
F9C07_8062	1.03106			putative nf kappa B inhibitor I-kappa-B					DNA-binding transcription factor activity [GO:0003700]									AFLA_066380
F9C07_2283503	1.03079			hypothetical protein														AFLA_020980
F9C07_9285	1.03018		1.43792	hypothetical protein														AFLA_096010
F9C07_2279287	1.03016			2-polyprenyl-6-methoxyphenol hydroxylase	Aminobenzoate degradation;Toluene degradation				FAD binding [GO:0071949]; oxidoreductase activity [GO:0016491]									AFLA_081790
F9C07_2783	1.02979			putative dsDNA-dependent ATPase Rad54	Homologous recombination;DNA repair and recombination proteins			nucleus [GO:0005634]	ATP binding [GO:0005524]; ATP-dependent chromatin remodeler activity [GO:0140658]; hydrolase activity, acting on acid anhydrides [GO:0016817]									AFLA_034080
F9C07_2286603	1.02711			hypothetical protein		smurf_cluster_34	amide biosynthetic process [GO:0043604]		ligase activity [GO:0016874]; phosphopantetheine binding [GO:0031177]									*
F9C07_2142726	1.02585			hypothetical protein														*
F9C07_12469	1.02257	4.5777	-3.09427	putative MAK1-like monooxygenase		smurf_cluster_46			FAD binding [GO:0071949]; monooxygenase activity [GO:0004497]									AFLA_118970
F9C07_3795	1.01898			F-box domain protein														AFLA_019100
F9C07_4478	1.01779		1.00575	hypothetical protein				membrane [GO:0016020]		signal peptide	0.999738							AFLA_107420
F9C07_1278	1.01739			hypothetical protein														AFLA_084990
F9C07_3561	1.01201		1.17948	NmrA-like family protein														AFLA_016760
F9C07_2105028	1.01081			BCS1 N terminal-domain-containing protein	Mitochondrial biogenesis			mitochondrial inner membrane [GO:0005743]	ATP binding [GO:0005524]; ATP hydrolysis activity [GO:0016887]									AFLA_131580
F9C07_13307	1.00997			permease of the major facilitator superfamily				membrane [GO:0016020]	transmembrane transporter activity [GO:0022857]									AFLA_011970
F9C07_2203472	1.00973		1.20592	hypothetical protein						signal peptide	0.999698	Apoplastic	0.77					AFLA_063710
F9C07_4886	1.00916			putative mao-B	Glycine, serine and threonine metabolism;Arginine and proline metabolism;Histidine metabolism;Tyrosine metabolism;Phenylalanine metabolism;Tryptophan metabolism;Isoquinoline alkaloid biosynthesis;Drug metabolism - cytochrome P450;Dopaminergic synapse;Serotonergic synapse;Parkinson disease;Cocaine addiction;Amphetamine addiction;Alcoholism				oxidoreductase activity [GO:0016491]									AFLA_111520
F9C07_1611198	1.00416			3-propionate hydroxylase				membrane [GO:0016020]	FAD binding [GO:0071949]; oxidoreductase activity [GO:0016491]									AFLA_062260
F9C07_2162121	1.00374		1.58248	hypothetical protein														AFLA_060100
F9C07_2234345	1.00042			vacuolar calcium ion transporter	Transporters			vacuolar membrane [GO:0005774]	calcium:proton antiporter activity [GO:0015369]									AFLA_089530
F9C07_8034	-1.00009			hypothetical protein														AFLA_066100
F9C07_6737	-1.00084			putative alcohol dehydrogenase					oxidoreductase activity [GO:0016491]									AFLA_061280
F9C07_1629417	-1.00114			multidrug resistance-associated protein				membrane [GO:0016020]	ABC-type transporter activity [GO:0140359]; ATP binding [GO:0005524]; ATP hydrolysis activity [GO:0016887]									*
F9C07_11946	-1.00173			putative phosphopantothenate-cysteine ligase	Pantothenate and CoA biosynthesis		coenzyme A biosynthetic process [GO:0015937]		ligase activity [GO:0016874]									AFLA_102090
F9C07_931	-1.00189			hypothetical protein														AFLA_081510
F9C07_2157031	-1.00234		-1.42908	MFS quinate transporter				membrane [GO:0016020]	transmembrane transporter activity [GO:0022857]									AFLA_019580
F9C07_2260510	-1.0025			C2H2 type zinc finger domain protein			DNA-templated transcription [GO:0006351]	nucleus [GO:0005634]	DNA binding [GO:0003677]; DNA-binding transcription factor activity, RNA polymerase II-specific [GO:0000981]; zinc ion binding [GO:0008270]									*
F9C07_2074258	-1.00271			P-loop containing nucleoside triphosphate hydrolase protein	Ribosome biogenesis;Mitochondrial biogenesis				GTP binding [GO:0005525]; hydrolase activity [GO:0016787]									*
F9C07_11124	-1.00281			putative alpha-ketoglutarate-dependent sulfonate dioxygenase					dioxygenase activity [GO:0051213]									AFLA_051330
F9C07_6584	-1.00325			hypothetical protein				membrane [GO:0016020]	glycosyltransferase activity [GO:0016757]									AFLA_059750
F9C07_2286606	-1.00356			hypothetical protein		smurf_cluster_34												AFLA_100310
F9C07_4273	-1.004			putative CBF/NF-Y family transcription factor	Transcription machinery			nucleus [GO:0005634]	protein heterodimerization activity [GO:0046982]									AFLA_105360
F9C07_7342	-1.00487			hypothetical protein				nucleus [GO:0005634]										AFLA_134640
F9C07_12689	-1.00545			hypothetical protein														AFLA_121170
F9C07_2166380	-1.00568			Mss4-like protein					carbon-sulfur lyase activity [GO:0016846]									AFLA_095510
F9C07_541	-1.00579		-1.22127	hypothetical protein				membrane [GO:0016020]										AFLA_077590
F9C07_12549	-1.00665			hypothetical protein										Cytoplasmic effector	0.526			AFLA_119770
F9C07_2279326	-1.00688		-1.11367	glutathione S-transferase	Glutathione metabolism;Metabolism of xenobiotics by cytochrome P450;Drug metabolism - cytochrome P450;Drug metabolism - other enzymes;Longevity regulating pathway - worm;Pathways in cancer;Chemical carcinogenesis - DNA adducts;Chemical carcinogenesis - receptor activation;Chemical carcinogenesis - reactive oxygen species;Hepatocellular carcinoma;Fluid shear stress and atherosclerosis;Platinum dru…				transferase activity [GO:0016740]									AFLA_082280
F9C07_1917672	-1.00792		-1.17295	hypothetical protein														*
F9C07_7903	-1.0083		-1.23653	hypothetical protein				membrane [GO:0016020]	oxidoreductase activity [GO:0016491]									AFLA_064780
F9C07_2278430	-1.00913		-1.00089	hypothetical protein														AFLA_023830
F9C07_2173547	-1.00919		-1.77529	eukaryotic elongation factor 5A hypusine, DNA-binding OB fold-domain-containing protein	Translation factors		positive regulation of translational elongation [GO:0045901]; positive regulation of translational termination [GO:0045905]		DNA binding [GO:0003677]; ribosome binding [GO:0043022]; RNA binding [GO:0003723]; translation elongation factor activity [GO:0003746]									AFLA_118890
F9C07_2277789	-1.00959			CP2 transcription factor-domain-containing protein			regulation of transcription by RNA polymerase II [GO:0006357]	nucleus [GO:0005634]	DNA-binding transcription factor activity [GO:0003700]									AFLA_031450
F9C07_2277973	-1.01069			scaffold protein Nfu/NifU N terminal-domain-containing protein	Mitochondrial biogenesis		iron-sulfur cluster assembly [GO:0016226]		iron ion binding [GO:0005506]; iron-sulfur cluster binding [GO:0051536]									AFLA_029240
F9C07_7408	-1.01128			hypothetical protein														AFLA_135300
F9C07_1564002	-1.01201			hypothetical protein														AFLA_007090
F9C07_12678	-1.01201		-1.10307	hypothetical protein					oxidoreductase activity [GO:0016491]									AFLA_121060
F9C07_2662	-1.01257			camp-dependent protein kinase types I and II regulatory subunit	Insulin signaling pathway		regulation of protein phosphorylation [GO:0001932]	cAMP-dependent protein kinase complex [GO:0005952]	cAMP binding [GO:0030552]; cAMP-dependent protein kinase regulator activity [GO:0008603]									AFLA_032870
F9C07_5308	-1.01309		-1.17484	DUF1212 domain membrane protein				membrane [GO:0016020]	transmembrane transporter activity [GO:0022857]									AFLA_039810
F9C07_1794	-1.01332			hypothetical protein			cellular lipid metabolic process [GO:0044255]; lipid biosynthetic process [GO:0008610]	membrane [GO:0016020]	iron ion binding [GO:0005506]; oxidoreductase activity [GO:0016491]									AFLA_024180
F9C07_11867	-1.01347			integral membrane protein				membrane [GO:0016020]										AFLA_101300
F9C07_5777	-1.01414			YjeF domain protein			nicotinamide nucleotide metabolic process [GO:0046496]	cytoplasm [GO:0005737]	ATP binding [GO:0005524]; ATP-dependent NAD(P)H-hydrate dehydratase activity [GO:0047453]									AFLA_044500
F9C07_8309	-1.01445			transmembrane amino acid transporter protein-domain-containing protein				membrane [GO:0016020]										AFLA_068850
F9C07_1826035	-1.01844			hypothetical protein														*
F9C07_6291	-1.01851		-1.4055	putative geranylgeranyl pyrophosphate synthase			alcohol biosynthetic process [GO:0046165]; isoprenoid biosynthetic process [GO:0008299]; mycotoxin biosynthetic process [GO:0043386]		transferase activity [GO:0016740]									AFLA_056820
F9C07_1162398	-1.01852			hypothetical protein	Membrane trafficking		cellular component organization [GO:0016043]											AFLA_052050
F9C07_2277838	-1.01862			putative oxysterol binding protein	Membrane trafficking				lipid binding [GO:0008289]									AFLA_030830
F9C07_2209700	-1.01923			hypothetical protein														*
F9C07_2173607	-1.0205			hypothetical protein														AFLA_119060
F9C07_1959	-1.02059			Indoleamine 2,3-dioxygenase	Tryptophan metabolism;African trypanosomiasis		tryptophan catabolic process to kynurenine [GO:0019441]		dioxygenase activity [GO:0051213]; heme binding [GO:0020037]; metal ion binding [GO:0046872]									AFLA_025840
F9C07_5090	-1.02121			putative pH signal transduction protein pala	Viral life cycle - HIV-1;Endocytosis;Membrane trafficking;Exosome		multivesicular body sorting pathway [GO:0071985]											AFLA_113560
F9C07_8693	-1.02142			carboxyvinyl-carboxyphosphonate phosphorylmutase					catalytic activity [GO:0003824]									AFLA_090080
F9C07_2236497	-1.02168			MFS multidrug transporter				membrane [GO:0016020]	transmembrane transporter activity [GO:0022857]									AFLA_116800
F9C07_4768	-1.0226			hypothetical protein				membrane [GO:0016020]	glycosyltransferase activity [GO:0016757]									AFLA_110340
F9C07_10725	-1.02444			putative ferrooxidoreductase Fet3	Transporters		monoatomic ion transport [GO:0006811]	membrane [GO:0016020]	copper ion binding [GO:0005507]; oxidoreductase activity [GO:0016491]									AFLA_006620
F9C07_2070656	-1.02452			NADPH quinone reductase					oxidoreductase activity, acting on NAD(P)H [GO:0016651]									AFLA_062770
F9C07_12347	-1.02527			hypothetical protein														AFLA_117750
F9C07_2283991	-1.02656		-1.2034	hypothetical protein				fungal-type vacuole membrane [GO:0000329]										AFLA_003160
F9C07_2282706	-1.02715		-1.02277	hypothetical protein														AFLA_138100
F9C07_2205709	-1.02725		-1.7286	hypothetical protein														AFLA_118030
F9C07_2279998	-1.02727			hypothetical protein														AFLA_049590
F9C07_593	-1.02794			putative C-14 sterol reductase	Steroid biosynthesis		sterol biosynthetic process [GO:0016126]	endoplasmic reticulum membrane [GO:0005789]	oxidoreductase activity, acting on the CH-CH group of donors, NAD or NADP as acceptor [GO:0016628]									AFLA_078110
F9C07_5608	-1.02948			magnesium-dependent phosphatase	Protein phosphatases and associated proteins				phosphatase activity [GO:0016791]									AFLA_042810
F9C07_1948696	-1.03024			hypothetical protein				membrane [GO:0016020]										AFLA_011710
F9C07_2276841	-1.03026			putative H /K ATPase alpha subunit	cAMP signaling pathway;cGMP-PKG signaling pathway;Insulin secretion;Thyroid hormone synthesis;Thyroid hormone signaling pathway;Aldosterone synthesis and secretion;Cardiac muscle contraction;Adrenergic signaling in cardiomyocytes;Salivary secretion;Gastric acid secretion;Pancreatic secretion;Bile secretion;Carbohydrate digestion and absorption;Protein digestion and absorption;Mineral absorption;A…			membrane [GO:0016020]	ATP binding [GO:0005524]; ATP hydrolysis activity [GO:0016887]									AFLA_125660
F9C07_2143484	-1.03054			hypothetical protein														*
F9C07_9974	-1.03391		-1.32562	hypothetical protein														AFLA_129160
F9C07_2199279	-1.03448			efflux pump antibiotic resistance protein				membrane [GO:0016020]										AFLA_075810
F9C07_7402	-1.03526			carnitine acetyl transferase	Peroxisome				acyltransferase activity [GO:0016746]									AFLA_135240
F9C07_2109816	-1.03596			hypothetical protein														AFLA_101490
F9C07_12348	-1.03808		-1.10068	multiple inositol polyphosphate phosphatase					phosphatase activity [GO:0016791]	signal peptide	0.999693							AFLA_117760
F9C07_7831	-1.0383			putative C6 transcription factor			DNA-templated transcription [GO:0006351]	nucleus [GO:0005634]	DNA binding [GO:0003677]; DNA-binding transcription factor activity, RNA polymerase II-specific [GO:0000981]; zinc ion binding [GO:0008270]									AFLA_139560
F9C07_1532781	-1.03891			hypothetical protein														AFLA_020710
F9C07_5872	-1.04059	-1.06629		putative ankyrin repeat-containing protein	Transporters	smurf_cluster_15-Aflatrem		membrane [GO:0016020]	potassium ion transmembrane transporter activity [GO:0015079]									AFLA_045450
F9C07_1824883	-1.04199			hypothetical protein				membrane [GO:0016020]										AFLA_098080
F9C07_2285842	-1.04283		-1.52085	putative D-lactate dehydrogenase			organic substance biosynthetic process [GO:1901576]		FAD binding [GO:0071949]; oxidoreductase activity [GO:0016491]									AFLA_066510
F9C07_2284807	-1.04502			putative NADPH-dependent FMN/FAD containing oxidoreductase			iron-sulfur cluster assembly [GO:0016226]	mitochondrion [GO:0005739]	flavin adenine dinucleotide binding [GO:0050660]; FMN binding [GO:0010181]; NADP binding [GO:0050661]; NADPH-hemoprotein reductase activity [GO:0003958]									AFLA_056860
F9C07_1265	-1.04526			hypothetical protein														AFLA_084860
F9C07_7323	-1.0475			galactose-1-phosphate uridylyltransferase	Galactose metabolism;Amino sugar and nucleotide sugar metabolism;Prolactin signaling pathway		galactose catabolic process via UDP-galactose [GO:0033499]		UDP-glucose:hexose-1-phosphate uridylyltransferase activity [GO:0008108]; zinc ion binding [GO:0008270]									AFLA_134450
F9C07_2110490	-1.04859		-1.38103	hypothetical protein					DNA-binding transcription factor activity [GO:0003700]									AFLA_118580
F9C07_2151154	-1.04884			mitochondrial carrier domain-containing protein			transmembrane transport [GO:0055085]	mitochondrial inner membrane [GO:0005743]										AFLA_113570
F9C07_11534	-1.04968			putative mitochondrial chaperone ATPase				mitochondrial inner membrane [GO:0005743]	ATP binding [GO:0005524]; ATP hydrolysis activity [GO:0016887]									AFLA_097960
F9C07_12307	-1.0497			putative gluconolactonase precursor														AFLA_117350
F9C07_1698	-1.05014		-1.06453	hypothetical protein														AFLA_023220
F9C07_2206103	-1.05143		-1.12098	putative exo-1,4-beta-xylosidase bxlB	Amino sugar and nucleotide sugar metabolism		xylan catabolic process [GO:0045493]		xylan 1,4-beta-xylosidase activity [GO:0009044]									AFLA_011080
F9C07_2286401	-1.05152			DUF1275 domain protein				membrane [GO:0016020]										AFLA_102710
F9C07_5170	-1.0524		-1.7122	fungal chitosanase of glycosyl hydrolase group 75-domain-containing protein	Amino sugar and nucleotide sugar metabolism		polysaccharide catabolic process [GO:0000272]	extracellular region [GO:0005576]	chitosanase activity [GO:0016977]	signal peptide	0.999598			Cytoplasmic effector	0.752			AFLA_038420
F9C07_1603363	-1.05256		-1.04265	hypothetical protein	Transporters			membrane [GO:0016020]	ABC-type transporter activity [GO:0140359]; ATP binding [GO:0005524]; ATP hydrolysis activity [GO:0016887]									AFLA_001070
F9C07_2283220	-1.0558			kinase-like domain-containing protein			phosphorylation [GO:0016310]		ATP binding [GO:0005524]; kinase activity [GO:0016301]									AFLA_017420
F9C07_2278522	-1.05657	-1.08614		hypothetical protein						signal peptide	0.999666	Apoplastic	0.74	Apoplastic effector	0.721			AFLA_072350
F9C07_2066320	-1.05686			hypothetical protein														AFLA_075330
F9C07_10437	-1.05902			hypothetical protein														AFLA_003710
F9C07_3788	-1.0595			hypothetical protein				membrane [GO:0016020]		signal peptide	0.672038							AFLA_019030
F9C07_2228783	-1.05988			LYR motif-containing protein 5A			respiratory electron transport chain [GO:0022904]											*
F9C07_2230483	-1.0605			phytase					phosphatase activity [GO:0016791]									*
F9C07_2287425	-1.06086		-1.45272	alkaline-phosphatase-like protein			phenol-containing compound metabolic process [GO:0018958]		arylsulfatase activity [GO:0004065]	signal peptide	0.999716							AFLA_122380
F9C07_2278	-1.06088			Ser/Thr protein phosphatase family protein					hydrolase activity [GO:0016787]									AFLA_029030
F9C07_12272	-1.06343			putative RNA exonuclease					exonuclease activity [GO:0004527]; nucleic acid binding [GO:0003676]									AFLA_117000
F9C07_2106373	-1.06369			hypothetical protein														AFLA_019040
F9C07_1145622	-1.06462			alkaline phytoceramidase	Sphingolipid metabolism		ceramide metabolic process [GO:0006672]	membrane [GO:0016020]	hydrolase activity, acting on carbon-nitrogen (but not peptide) bonds, in linear amides [GO:0016811]									AFLA_050440
F9C07_2282848	-1.06582		-1.6238	putative ABC multidrug transporter	ABC transporters;Bile secretion;MicroRNAs in cancer;Gastric cancer;Transporters;Exosome;CD molecules			membrane [GO:0016020]	ABC-type transporter activity [GO:0140359]; ATP binding [GO:0005524]; ATP hydrolysis activity [GO:0016887]									AFLA_139630
F9C07_12708	-1.06654			hypothetical protein														AFLA_121360
F9C07_11315	-1.06661			hypothetical protein														AFLA_053250
F9C07_2284730	-1.06663			pectin lyase fold/virulence factor	Pentose and glucuronate interconversions;Quorum sensing		cell wall organization [GO:0071555]; polysaccharide catabolic process [GO:0000272]	extracellular region [GO:0005576]	pectate lyase activity [GO:0030570]	signal peptide	0.999753	Apoplastic	0.78	Apoplastic effector	0.565			AFLA_057770
F9C07_8547	-1.0671			putative AIF-like mitochondrial oxidoreductase					2 iron, 2 sulfur cluster binding [GO:0051537]; flavin adenine dinucleotide binding [GO:0050660]; metal ion binding [GO:0046872]; oxidoreductase activity [GO:0016491]									AFLA_071230
F9C07_2056841	-1.06914			MTH1187/YkoF-like protein														*
F9C07_5212	-1.06962			putative copper homeostasis protein	Others													AFLA_038850
F9C07_2234413	-1.07009		-1.38424	amino acid permease		smurf_cluster_30		membrane [GO:0016020]	transmembrane transporter activity [GO:0022857]									AFLA_090210
F9C07_9171	-1.07218		-1.29261	putative srpk				membrane [GO:0016020]	ATP binding [GO:0005524]; protein kinase activity [GO:0004672]									AFLA_094860
F9C07_2608	-1.07248			hypothetical protein						signal peptide	0.998898	Apoplastic	0.61					AFLA_032330
F9C07_8441	-1.07282	1.47023	-2.67118	putative lysosomal alpha-glucosidase	Galactose metabolism;Starch and sucrose metabolism				beta-glucosidase activity [GO:0008422]; carbohydrate binding [GO:0030246]; maltose alpha-glucosidase activity [GO:0032450]; scopolin beta-glucosidase activity [GO:0102483]	signal peptide	0.999462	Apoplastic	0.55					AFLA_070170
F9C07_2287693	-1.07293		-1.52998	hypothetical protein				membrane [GO:0016020]		signal peptide	0.99977	Apoplastic	0.64	Apoplastic effector	0.566			AFLA_009330
F9C07_2281624	-1.07551		-1.2192	hypothetical protein														AFLA_108210
F9C07_1890763	-1.07661		-1.97488	hypothetical protein										Cytoplasmic effector	0.576			AFLA_047220
F9C07_2209350	-1.07662			hypothetical protein														AFLA_087240
F9C07_11507	-1.07863		-1.33395	putative cysteine dioxygenase Cdo1	Cysteine and methionine metabolism;Taurine and hypotaurine metabolism				cysteine dioxygenase activity [GO:0017172]; iron ion binding [GO:0005506]									AFLA_097690
F9C07_5092	-1.07919		-1.21328	putative sterol carrier protein	Primary bile acid biosynthesis;Biosynthesis of unsaturated fatty acids;Peroxisome;PPAR signaling pathway		lipid transport [GO:0006869]; organic substance biosynthetic process [GO:1901576]; secondary metabolite biosynthetic process [GO:0044550]	peroxisome [GO:0005777]	acyltransferase activity, transferring groups other than amino-acyl groups [GO:0016747]; lipid binding [GO:0008289]									AFLA_113580
F9C07_870	-1.08023			Alpha/Beta hydrolase protein	Transfer RNA biogenesis				hydrolase activity [GO:0016787]									AFLA_080890
F9C07_2283389	-1.08287			ThiJ/PfpI family protein					glyoxalase III activity [GO:0019172]									AFLA_019490
F9C07_623	-1.08293			hypothetical protein														AFLA_078410
F9C07_1525	-1.08381			putative plasma membrane low affinity zinc ion transporter	Alzheimer disease;Parkinson disease;Transporters			membrane [GO:0016020]	zinc ion transmembrane transporter activity [GO:0005385]									AFLA_087470
F9C07_2147383	-1.08584			Saccharopine dehydrogenase-domain-containing protein														AFLA_104420
F9C07_2258450	-1.0872		-1.06734	hypothetical protein						signal peptide	0.999671	Apoplastic	0.59					*
F9C07_9086	-1.0872			putative bZIP transcription factor					DNA-binding transcription factor activity [GO:0003700]									AFLA_094010
F9C07_6464	-1.08727			copper fist DNA binding domain-containing protein			DNA-templated transcription [GO:0006351]	nucleus [GO:0005634]	copper ion binding [GO:0005507]; DNA binding [GO:0003677]; DNA-binding transcription factor activity [GO:0003700]									AFLA_058550
F9C07_2066328	-1.08733			phospholipase A2	Glycerophospholipid metabolism;Ether lipid metabolism;Arachidonic acid metabolism;Linoleic acid metabolism;alpha-Linolenic acid metabolism;MAPK signaling pathway;Ras signaling pathway;VEGF signaling pathway;Phospholipase D signaling pathway;Necroptosis;Platelet activation;Fc epsilon RI signaling pathway;Fc gamma R-mediated phagocytosis;GnRH signaling pathway;Ovarian steroidogenesis;Oxytocin signa…		phospholipid catabolic process [GO:0009395]		lysophospholipase activity [GO:0004622]; phosphatidyl phospholipase B activity [GO:0102545]; transferase activity [GO:0016740]									AFLA_134830
F9C07_2209	-1.08851		-1.66715	GPI anchored serine-threonine rich protein						signal peptide	0.999749	Apoplastic	0.83					AFLA_028340
F9C07_2058455	-1.08933		-1.6423	methionine permease				membrane [GO:0016020]	transmembrane transporter activity [GO:0022857]									AFLA_075910
F9C07_4145	-1.09045			hypothetical protein														AFLA_022600
F9C07_12121	-1.0916			putative oxysterol binding protein	Membrane trafficking				lipid binding [GO:0008289]									AFLA_103860
F9C07_2287058	-1.09481			hypothetical protein				membrane [GO:0016020]										AFLA_117970
F9C07_1445	-1.09505			putative mitochondrial phosphate carrier protein	Transporters;Exosome		mitochondrial phosphate ion transmembrane transport [GO:1990547]	mitochondrial inner membrane [GO:0005743]	inorganic phosphate transmembrane transporter activity [GO:0005315]									AFLA_086660
F9C07_2281477	-1.09538			ribose 5-phosphate isomerase A-domain-containing protein	Pentose phosphate pathway;Carbon fixation in photosynthetic organisms		pentose-phosphate shunt, non-oxidative branch [GO:0009052]	membrane [GO:0016020]	ribose-5-phosphate isomerase activity [GO:0004751]									AFLA_106390
F9C07_2280022	-1.09571			C6 finger domain protein				nucleus [GO:0005634]	DNA binding [GO:0003677]; DNA-binding transcription factor activity, RNA polymerase II-specific [GO:0000981]; zinc ion binding [GO:0008270]									*
F9C07_2261454	-1.0958			dehydrogenase with different specificitie					oxidoreductase activity [GO:0016491]									AFLA_101250
F9C07_102	-1.09584			putative ab-hydrolase associated lipase			lipid metabolic process [GO:0006629]	membrane [GO:0016020]	hydrolase activity [GO:0016787]									AFLA_073190
F9C07_1112	-1.09777		-1.18187	putative transporter				membrane [GO:0016020]	transmembrane transporter activity [GO:0022857]									AFLA_083320
F9C07_12504	-1.09814		-1.04532	hypothetical protein														AFLA_119320
F9C07_1539664	-1.09871		-1.12996	putative HLH transcription factor				nucleus [GO:0005634]	protein dimerization activity [GO:0046983]									AFLA_021240
F9C07_1639362	-1.09878			hypothetical protein				membrane [GO:0016020]										AFLA_058510
F9C07_2283934	-1.09897		-1.81492	endonuclease/exonuclease/phosphatase family protein			amide metabolic process [GO:0043603]; sphingolipid metabolic process [GO:0006665]		endonuclease activity [GO:0004519]; exonuclease activity [GO:0004527]; phospholipase activity [GO:0004620]; phosphoric diester hydrolase activity [GO:0008081]	signal peptide	0.999006	Apoplastic	0.69					AFLA_003810
F9C07_2285807	-1.09948		-1.00107	putative feruloyl esterase A precursor			lipid metabolic process [GO:0006629]; xylan catabolic process [GO:0045493]		carboxylic ester hydrolase activity [GO:0052689]									AFLA_066140
F9C07_7353	-1.10106			hypothetical protein														AFLA_134750
F9C07_8393	-1.10167			hypothetical protein														AFLA_069690
F9C07_2230423	-1.10289			hypothetical protein														AFLA_107950
F9C07_4378	-1.10334		-1.20673	putative alpha-ketoglutarate-dependent sulfonate dioxygenase					dioxygenase activity [GO:0051213]									AFLA_106420
F9C07_2198962	-1.10388			carboxylesterase type B														AFLA_023200
F9C07_2069137	-1.10433			alkaline-phosphatase-like protein				membrane [GO:0016020]										AFLA_001900
F9C07_2281034	-1.10466			carboxylesterase hlo					cholinesterase activity [GO:0004104]	signal peptide	0.999661							AFLA_045610
F9C07_9423	-1.10576			putative glutathione synthetase	Cysteine and methionine metabolism;Glutathione metabolism;Ferroptosis;Exosome				ATP binding [GO:0005524]; glutathione binding [GO:0043295]; glutathione synthase activity [GO:0004363]; magnesium ion binding [GO:0000287]									AFLA_123650
F9C07_2228312	-1.10716			hypothetical protein														AFLA_087510
F9C07_2205456	-1.10779		-1.25622	hypothetical protein					acyltransferase activity [GO:0016746]									*
F9C07_2276824	-1.10782		-1.22627	LEA domain protein	Fluorobenzoate degradation;Chlorocyclohexane and chlorobenzene degradation;Toluene degradation		polyketide metabolic process [GO:0030638]											AFLA_125470
F9C07_6736	-1.10806			putative oxidoreductase					oxidoreductase activity, acting on the CH-CH group of donors, NAD or NADP as acceptor [GO:0016628]									AFLA_061270
F9C07_1928	-1.11216			hypothetical protein														AFLA_025520
F9C07_5155	-1.11258		-1.28264	hypothetical protein						signal peptide	0.999408	Apoplastic	0.63					AFLA_038270
F9C07_12448	-1.11569			hypothetical protein														AFLA_118760
F9C07_2149740	-1.11661			inorganic phosphate transporter				membrane [GO:0016020]	transmembrane transporter activity [GO:0022857]									AFLA_110410
F9C07_2276655	-1.11989		-1.52495	glycosyltransferase			anatomical structure development [GO:0048856]; cellular biosynthetic process [GO:0044249]; organic substance biosynthetic process [GO:1901576]; primary metabolic process [GO:0044238]; sporulation [GO:0043934]	membrane [GO:0016020]	glycosyltransferase activity [GO:0016757]									AFLA_123490
F9C07_9670	-1.12089			IQ calmodulin-binding motif protein			organelle organization [GO:0006996]	actin cytoskeleton [GO:0015629]										AFLA_126120
F9C07_1337004	-1.1216			hypothetical protein				membrane [GO:0016020]; mitochondrion [GO:0005739]										AFLA_026420
F9C07_2280363	-1.12175		-1.04985	hypothetical protein				membrane [GO:0016020]										AFLA_053950
F9C07_3739	-1.12248			G protein complex alpha subunit GpaB	Rap1 signaling pathway;Apelin signaling pathway;Sphingolipid signaling pathway;cAMP signaling pathway;cGMP-PKG signaling pathway;Meiosis - yeast;Gap junction;Platelet activation;Leukocyte transendothelial migration;Chemokine signaling pathway;Regulation of lipolysis in adipocytes;Estrogen signaling pathway;Progesterone-mediated oocyte maturation;Oxytocin signaling pathway;Relaxin signaling pathwa…		G protein-coupled receptor signaling pathway [GO:0007186]	heterotrimeric G-protein complex [GO:0005834]	G protein-coupled receptor binding [GO:0001664]; G-protein beta/gamma-subunit complex binding [GO:0031683]; GTP binding [GO:0005525]; GTPase activity [GO:0003924]									AFLA_018540
F9C07_2282192	-1.12532		-1.00051	Cyanovirin-N														AFLA_131860
F9C07_1603332	-1.12534		-1.04	hypothetical protein														AFLA_001110
F9C07_1484821	-1.12561			hypothetical protein					oxidoreductase activity [GO:0016491]									*
F9C07_5910	-1.12814			translation initiation protein Sua5	Ribosome biogenesis;Transfer RNA biogenesis		tRNA processing [GO:0008033]	cytoplasm [GO:0005737]	ATP binding [GO:0005524]; double-stranded RNA binding [GO:0003725]; L-threonylcarbamoyladenylate synthase [GO:0061710]									AFLA_045830
F9C07_2281346	-1.13068		-1.46528	hypothetical protein				membrane [GO:0016020]										AFLA_104800
F9C07_2281774	-1.13074			ricin B lectin domain-containing protein				extracellular region [GO:0005576]	carbohydrate binding [GO:0030246]									*
F9C07_1993	-1.13089			hypothetical protein														AFLA_026180
F9C07_8124	-1.13418		-1.25056	putative SCP-like extracellular protein				extracellular region [GO:0005576]		signal peptide	0.999513	Apoplastic	0.71					AFLA_067000
F9C07_1795	-1.13471		-1.14913	hypothetical protein					hydrolase activity [GO:0016787]	signal peptide	0.999629							AFLA_024190
F9C07_2285775	-1.1354			putative Zn-dependent hydrolase of the beta-lactamase protein			secondary metabolite biosynthetic process [GO:0044550]		hydrolase activity [GO:0016787]									AFLA_065790
F9C07_7898	-1.13716			hypothetical protein														AFLA_064730
F9C07_2282746	-1.13736		-1.09235	putative cholestenol delta-isomerase	Steroid biosynthesis		sterol biosynthetic process [GO:0016126]	endoplasmic reticulum membrane [GO:0005789]	cholestenol delta-isomerase activity [GO:0047750]									AFLA_138560
F9C07_1518	-1.1376			putative oxysterol binding protein	Membrane trafficking;Transporters				lipid binding [GO:0008289]									AFLA_087400
F9C07_3812	-1.13825			putative NADH-dependent flavin oxidoreductase					FMN binding [GO:0010181]; NADP binding [GO:0050661]; NADPH dehydrogenase activity [GO:0003959]									AFLA_019270
F9C07_2287656	-1.13968		-1.32234	hypothetical protein														AFLA_009800
F9C07_3039	-1.13973			PH domain protein				membrane [GO:0016020]										AFLA_036640
F9C07_1909	-1.14052			hypothetical protein														AFLA_025330
F9C07_2283308	-1.14063			hypothetical protein				membrane [GO:0016020]										AFLA_018500
F9C07_1490250	-1.14159		-1.67752	5'/3'-nucleotidase sure family protein					metal ion binding [GO:0046872]; nucleotidase activity [GO:0008252]	signal peptide	0.999676	Apoplastic	0.87	Apoplastic effector	0.519			AFLA_013740
F9C07_2276715	-1.14324			putative glycosyl hydrolase			carbohydrate metabolic process [GO:0005975]		hydrolase activity [GO:0016787]									AFLA_124190
F9C07_2286319	-1.14335			hypothetical protein				nucleus [GO:0005634]	DNA binding [GO:0003677]; DNA-binding transcription factor activity, RNA polymerase II-specific [GO:0000981]; zinc ion binding [GO:0008270]									AFLA_103640
F9C07_2285585	-1.14414			putative catalase	Glyoxylate and dicarboxylate metabolism;Tryptophan metabolism;MAPK signaling pathway - plant;MAPK signaling pathway - yeast;FoxO signaling pathway;Peroxisome;Longevity regulating pathway;Longevity regulating pathway - worm;Longevity regulating pathway - multiple species;Chemical carcinogenesis - reactive oxygen species;Amyotrophic lateral sclerosis;Pathways of neurodegeneration - multiple diseases		hydrogen peroxide catabolic process [GO:0042744]; response to oxidative stress [GO:0006979]		catalase activity [GO:0004096]; heme binding [GO:0020037]; metal ion binding [GO:0046872]									AFLA_096210
F9C07_4131	-1.14697			putative dimeric dihydrodiol dehydrogenase					nucleotide binding [GO:0000166]									AFLA_022460
F9C07_615	-1.14751			hypothetical protein														AFLA_078330
F9C07_1245403	-1.14768		-1.08292	thermophilic desulfurizing enzyme family protein					flavin adenine dinucleotide binding [GO:0050660]; oxidoreductase activity, acting on the CH-CH group of donors [GO:0016627]									AFLA_034800
F9C07_12533	-1.14775			putative stress response RCI peptide				membrane [GO:0016020]										AFLA_119610
F9C07_2285067	-1.14789		-1.23867	POT family-domain-containing protein	Transport			membrane [GO:0016020]	transmembrane transporter activity [GO:0022857]									AFLA_090020
F9C07_2232515	-1.14876			cycloheximide resistance protein				membrane [GO:0016020]	transmembrane transporter activity [GO:0022857]									AFLA_019940
F9C07_4987	-1.14931			hypothetical protein														AFLA_112530
F9C07_3716	-1.15024			geranylgeranyl pyrophosphate synthetase	Terpenoid backbone biosynthesis;Prenyltransferases		alcohol biosynthetic process [GO:0046165]; isoprenoid biosynthetic process [GO:0008299]; mycotoxin biosynthetic process [GO:0043386]		transferase activity [GO:0016740]									AFLA_018310
F9C07_8246	-1.15306			hypothetical protein						signal peptide	0.999743							AFLA_068220
F9C07_2283985	-1.15377			YAP-binding/ALF4/Glomulin			cellular response to oxidative stress [GO:0034599]											AFLA_003230
F9C07_10348	-1.15645			phosphatase 2C-like domain-containing protein		smurf_cluster_1			metal ion binding [GO:0046872]; protein serine/threonine phosphatase activity [GO:0004722]									AFLA_002820
F9C07_2284018	-1.15656			alpha,alpha-trehalose-phosphate synthase subunit	Starch and sucrose metabolism;Glycosyltransferases	smurf_cluster_1	trehalose biosynthetic process [GO:0005992]		catalytic activity [GO:0003824]									AFLA_002830
F9C07_7363	-1.15818			hypothetical protein						signal peptide	0.969587							AFLA_134850
F9C07_94	-1.16069		-1.12086	hypothetical protein				membrane [GO:0016020]										AFLA_073110
F9C07_2283929	-1.16111			hypothetical protein				membrane [GO:0016020]		signal peptide	0.501257	Apoplastic	0.63	Apoplastic/cytoplasmic effector	0.648/0.51			AFLA_003860
F9C07_12394	-1.16186		-1.64084	carbon-nitrogen hydrolase			nitrogen compound metabolic process [GO:0006807]		hydrolase activity [GO:0016787]									AFLA_118220
F9C07_3546	-1.16277			hypothetical protein														AFLA_016610
F9C07_1936398	-1.16471		-1.153	hypothetical protein					oxidoreductase activity [GO:0016491]; zinc ion binding [GO:0008270]									AFLA_121190
F9C07_1608492	-1.16887		-1.86862	amino acid transporter				membrane [GO:0016020]	transmembrane transporter activity [GO:0022857]									AFLA_063200
F9C07_2284438	-1.16934			hypothetical protein	Mitophagy - yeast;Membrane trafficking			membrane [GO:0016020]										AFLA_061240
F9C07_764	-1.17058			hypothetical protein														AFLA_079820
F9C07_2059621	-1.17092			hypothetical protein				membrane [GO:0016020]										AFLA_075860
F9C07_2284542	-1.17224			metallo-beta-lactamase domain protein	Mitochondrial biogenesis		secondary metabolite biosynthetic process [GO:0044550]		hydrolase activity [GO:0016787]; metal ion binding [GO:0046872]									AFLA_060000
F9C07_3300	-1.17228			hypothetical protein														AFLA_014150
F9C07_2196976	-1.17245		-1.19033	hypothetical protein														*
F9C07_1919648	-1.17362		-1.11978	hypothetical protein														*
F9C07_2280473	-1.17517			dehydrogenase with different specificitie			cellular biosynthetic process [GO:0044249]; organic cyclic compound biosynthetic process [GO:1901362]; secondary metabolite biosynthetic process [GO:0044550]		oxidoreductase activity [GO:0016491]									AFLA_038940
F9C07_2203138	-1.17654			RNA polymerase III transcription factor IIIC subunit-domain-containing protein	Transcription machinery		transcription initiation at RNA polymerase III promoter [GO:0006384]	nucleus [GO:0005634]; transcription factor TFIIIC complex [GO:0000127]	DNA binding [GO:0003677]									AFLA_004750
F9C07_2252109	-1.17731			arylacetamide deacetylase					hydrolase activity [GO:0016787]									AFLA_129190
F9C07_2282075	-1.17838	-1.00838		hypothetical protein														AFLA_113550
F9C07_366	-1.17888		-1.57756	chitin synthase	Glycosyltransferases		anatomical structure development [GO:0048856]; sporulation [GO:0043934]											AFLA_075840
F9C07_2287148	-1.18136		-1.2995	putative amino acid transporter				membrane [GO:0016020]										AFLA_119020
F9C07_1719355	-1.18365			hypothetical protein														*
F9C07_2074388	-1.18371			Saccharopine dehydrogenase-domain-containing protein														AFLA_097290
F9C07_11501	-1.18468			hypothetical protein				membrane [GO:0016020]										AFLA_097630
F9C07_2283012	-1.18587		-1.02835	porphobilinogen deaminase, dipyromethane cofactor binding domain-containing protein	Porphyrin metabolism		protoporphyrinogen IX biosynthetic process [GO:0006782]		hydroxymethylbilane synthase activity [GO:0004418]									*
F9C07_1893	-1.18836			a-pheromone processing metallopeptidase Ste23	Virion - Herpesvirus;Alzheimer disease;Peptidases and inhibitors		proteolysis [GO:0006508]		metal ion binding [GO:0046872]; metallopeptidase activity [GO:0008237]									AFLA_025170
F9C07_10967	-1.18966		-2.20194	flavin-binding monooxygenase-like protein					flavin adenine dinucleotide binding [GO:0050660]; N,N-dimethylaniline monooxygenase activity [GO:0004499]; NADP binding [GO:0050661]									AFLA_049750
F9C07_2140879	-1.19174			sodium transport ATPase 5			metal ion transport [GO:0030001]	membrane [GO:0016020]	ATP binding [GO:0005524]; ATP hydrolysis activity [GO:0016887]; ATPase-coupled monoatomic cation transmembrane transporter activity [GO:0019829]									AFLA_049070
F9C07_2287694	-1.19209		-1.55121	hypothetical protein						signal peptide	0.999693	Apoplastic	0.68					AFLA_009320
F9C07_2532	-1.19407	-1.05434		thiamine pyrophosphate-requiring enzyme	Glycolysis / Gluconeogenesis				magnesium ion binding [GO:0000287]; pyruvate decarboxylase activity [GO:0004737]; thiamine pyrophosphate binding [GO:0030976]									AFLA_031570
F9C07_10617	-1.19456			putative C6 transcription factor				nucleus [GO:0005634]	DNA binding [GO:0003677]; DNA-binding transcription factor activity, RNA polymerase II-specific [GO:0000981]; zinc ion binding [GO:0008270]									AFLA_005520
F9C07_13317	-1.19687			putative betaine aldehyde dehydrogenase	Glycine, serine and threonine metabolism				oxidoreductase activity, acting on the aldehyde or oxo group of donors, NAD or NADP as acceptor [GO:0016620]									AFLA_012070
F9C07_11307	-1.19834			putative methylenetetrahydrofolate dehydrogenase	One carbon pool by folate				methylenetetrahydrofolate dehydrogenase (NADP+) activity [GO:0004488]									AFLA_053170
F9C07_2277322	-1.1987		-1.74065	Eisosome component PIL1-domain-containing protein														AFLA_037120
F9C07_2235150	-1.19924			hypothetical protein														AFLA_065490
F9C07_4340	-1.20043		-1.78115	hypothetical protein														AFLA_106040
F9C07_1489306	-1.2016		-1.2237	Alpha/beta hydrolase fold-1					hydrolase activity [GO:0016787]									AFLA_013560
F9C07_1886536	-1.20262			hypothetical protein														AFLA_046880
F9C07_9648	-1.20472		-1.31655	putative metallo proteinase			proteolysis [GO:0006508]	extracellular region [GO:0005576]	metal ion binding [GO:0046872]; metalloendopeptidase activity [GO:0004222]									AFLA_125900
F9C07_2287214	-1.20596			MFS multidrug transporter				membrane [GO:0016020]	transmembrane transporter activity [GO:0022857]									AFLA_119830
F9C07_1832588	-1.20599		-1.13399	transmembrane amino acid transporter protein-domain-containing protein				membrane [GO:0016020]										AFLA_038780
F9C07_12505	-1.20808		-1.04438	putative glutathione-S-transferase theta, GST	Glutathione metabolism;Metabolism of xenobiotics by cytochrome P450;Drug metabolism - cytochrome P450;Drug metabolism - other enzymes;Longevity regulating pathway - worm;Pathways in cancer;Chemical carcinogenesis - DNA adducts;Chemical carcinogenesis - receptor activation;Chemical carcinogenesis - reactive oxygen species;Hepatocellular carcinoma;Fluid shear stress and atherosclerosis;Platinum dru…				transferase activity [GO:0016740]									AFLA_119330
F9C07_1686	-1.20897		-2.46913	hypothetical protein				membrane [GO:0016020]	G protein-coupled receptor activity [GO:0004930]									AFLA_023100
F9C07_7971	-1.21058		-1.12334	NAD dependent epimerase/dehydratase family protein														AFLA_065470
F9C07_6492	-1.21101		-1.34189	DUF895 domain membrane protein				membrane [GO:0016020]										AFLA_058830
F9C07_13247	-1.21107			hypothetical protein						signal peptide	0.999659	Apoplastic	0.61	Apoplastic effector	0.574			AFLA_011370
F9C07_2678	-1.21248			hypothetical protein				membrane [GO:0016020]										AFLA_033030
F9C07_10716	-1.21472			hypothetical protein	Protein phosphatases and associated proteins;Chromosome and associated proteins		regulation of signal transduction [GO:0009966]		protein phosphatase inhibitor activity [GO:0004864]									AFLA_006530
F9C07_2226439	-1.21753			hypothetical protein				membrane [GO:0016020]										AFLA_027820
F9C07_6698	-1.21875			putative amino acid transporter	Autophagy - yeast;Protein digestion and absorption;Membrane trafficking;Transporters			membrane [GO:0016020]										AFLA_060890
F9C07_2281825	-1.21958		-1.13265	amino acid permease-domain-containing protein				membrane [GO:0016020]	transmembrane transporter activity [GO:0022857]									AFLA_110610
F9C07_5895	-1.21959		-1.1546	putative GNAT family acetyltransferase					acyltransferase activity, transferring groups other than amino-acyl groups [GO:0016747]									AFLA_045680
F9C07_3391	-1.22011		-1.16158	phytanoyl-CoA dioxygenase family protein					dioxygenase activity [GO:0051213]									AFLA_015060
F9C07_2202573	-1.22044			DDHD domain-containing protein					metal ion binding [GO:0046872]									AFLA_015470
F9C07_253	-1.22137		-1.1375	putative 3,2-trans-enoyl-CoA isomerase	Fatty acid degradation;Peroxisome			peroxisome [GO:0005777]	delta(3)-delta(2)-enoyl-CoA isomerase activity [GO:0004165]									AFLA_074710
F9C07_2069170	-1.22195			hypothetical protein														*
F9C07_1067681	-1.22237			major facilitator superfamily domain-containing protein				membrane [GO:0016020]	transmembrane transporter activity [GO:0022857]									AFLA_082750
F9C07_2285508	-1.2226			hypothetical protein					flavin adenine dinucleotide binding [GO:0050660]; oxidoreductase activity, acting on CH-OH group of donors [GO:0016614]	signal peptide	0.555268	Apoplastic	0.81					AFLA_095340
F9C07_9211	-1.22303		-1.21525	hypothetical protein														AFLA_095260
F9C07_11549	-1.22322			Indoleamine 2,3-dioxygenase subfamily	Tryptophan metabolism;African trypanosomiasis		tryptophan catabolic process to kynurenine [GO:0019441]		dioxygenase activity [GO:0051213]; heme binding [GO:0020037]; metal ion binding [GO:0046872]									AFLA_098110
F9C07_2282922	-1.22463			hypothetical protein				membrane [GO:0016020]										AFLA_013720
F9C07_2066141	-1.22465			PAS/PAC domain protein	Two-component system;Protein kinases		regulation of DNA-templated transcription [GO:0006355]		phosphorelay sensor kinase activity [GO:0000155]									AFLA_106830
F9C07_1556	-1.22499			hypothetical protein														AFLA_087780
F9C07_11312	-1.22677			hypothetical protein					DNA-binding transcription factor activity [GO:0003700]									AFLA_053220
F9C07_1175468	-1.22736			hypothetical protein						signal peptide	0.999741	Apoplastic	0.74	Apoplastic effector	0.767			*
F9C07_11866	-1.22915		-1.07899	FAD binding domain protein					FAD binding [GO:0071949]; oxidoreductase activity [GO:0016491]									AFLA_101290
F9C07_2976	-1.22964			putative NADH-dependent flavin oxidoreductase					FMN binding [GO:0010181]; NADP binding [GO:0050661]; NADPH dehydrogenase activity [GO:0003959]									AFLA_036010
F9C07_7733	-1.23009		-2.28821	putative protease S8 tripeptidyl peptidase I	Lysosome;Peptidases and inhibitors;Chaperones and folding catalysts;Exosome		proteolysis [GO:0006508]	extracellular region [GO:0005576]	metal ion binding [GO:0046872]; serine-type endopeptidase activity [GO:0004252]			Apoplastic	0.77					AFLA_138570
F9C07_2177043	-1.23035		-1.5531	hypothetical protein														AFLA_126190
F9C07_1366125	-1.23535			hypothetical protein						signal peptide	0.999804			Cytoplasmic effector	0.563			AFLA_105460
F9C07_2284602	-1.23901			fungal-specific transcription factor domain-containing protein			DNA-templated transcription [GO:0006351]	nucleus [GO:0005634]	DNA binding [GO:0003677]; DNA-binding transcription factor activity, RNA polymerase II-specific [GO:0000981]; zinc ion binding [GO:0008270]									*
F9C07_9611	-1.24034			RmlC-like cupin domain-containing protein														AFLA_125530
F9C07_10998	-1.24069			sterol O-acyltransferase	Steroid biosynthesis;Cholesterol metabolism			endoplasmic reticulum membrane [GO:0005789]	O-acyltransferase activity [GO:0008374]									AFLA_050060
F9C07_11190	-1.24154			SDH assembly factor 2			mitochondrial electron transport, succinate to ubiquinone [GO:0006121]	mitochondrial matrix [GO:0005759]										AFLA_051990
F9C07_11795	-1.24194		-1.40465	hypothetical protein														AFLA_100580
F9C07_2251678	-1.24438			hypothetical protein				membrane [GO:0016020]	transmembrane transporter activity [GO:0022857]									AFLA_125490
F9C07_2282840	-1.24468			carotenoid oxygenase					metal ion binding [GO:0046872]; oxidoreductase activity, acting on single donors with incorporation of molecular oxygen, incorporation of two atoms of oxygen [GO:0016702]									AFLA_139550
F9C07_9909	-1.24508			6-phosphogluconate dehydrogenase, decarboxylating	Pentose phosphate pathway;Glutathione metabolism		D-gluconate metabolic process [GO:0019521]; pentose-phosphate shunt [GO:0006098]		NADP binding [GO:0050661]; phosphogluconate dehydrogenase (decarboxylating) activity [GO:0004616]									AFLA_128510
F9C07_2284381	-1.24547			hypothetical protein				membrane [GO:0016020]		signal peptide	0.938101							AFLA_061890
F9C07_2287074	-1.24598			hypothetical protein						signal peptide	0.999748	Apoplastic	0.75	Apoplastic effector	0.504			AFLA_118130
F9C07_2278781	-1.24787			hypothetical protein			organic substance biosynthetic process [GO:1901576]		FAD binding [GO:0071949]; oxidoreductase activity [GO:0016491]	signal peptide	0.999728	Apoplastic	0.7					AFLA_075480
F9C07_1429605	-1.24903			alpha,alpha-trehalose phosphate synthase subunit	Starch and sucrose metabolism		trehalose biosynthetic process [GO:0005992]		catalytic activity [GO:0003824]									AFLA_131370
F9C07_7247	-1.25275			putative abscisic acid and environmental stress-inducible protein														AFLA_133680
F9C07_2278917	-1.25739			fungal-specific transcription factor domain protein			DNA-templated transcription [GO:0006351]	nucleus [GO:0005634]	DNA binding [GO:0003677]; DNA-binding transcription factor activity, RNA polymerase II-specific [GO:0000981]; zinc ion binding [GO:0008270]									AFLA_005580
F9C07_9910	-1.25807			putative 3-dehydroshikimate dehydratase														AFLA_128520
F9C07_101	-1.25853		-1.32092	putative MFS monosaccharide transporter				membrane [GO:0016020]	transmembrane transporter activity [GO:0022857]									AFLA_073180
F9C07_3338	-1.25907		-1.20968	putative flavohemo protein			cellular response to chemical stress [GO:0062197]; response to nitrosative stress [GO:0051409]		FAD binding [GO:0071949]; heme binding [GO:0020037]; metal ion binding [GO:0046872]; nitric oxide dioxygenase activity [GO:0008941]; oxygen binding [GO:0019825]; oxygen carrier activity [GO:0005344]									AFLA_014530
F9C07_2063515	-1.26297			hypothetical protein				membrane [GO:0016020]										AFLA_115250
F9C07_4108	-1.26335			putative dithiol-disulfide isomerase					isomerase activity [GO:0016853]; oxidoreductase activity [GO:0016491]									AFLA_022230
F9C07_2226218	-1.26391		-1.16371	sulfate transporter family-domain-containing protein	Transporters			membrane [GO:0016020]	monoatomic anion transmembrane transporter activity [GO:0008509]; secondary active sulfate transmembrane transporter activity [GO:0008271]									AFLA_030190
F9C07_8134	-1.26398			hypothetical protein				membrane [GO:0016020]										AFLA_067100
F9C07_2243571	-1.26448		-1.65979	hypothetical protein					ligase activity [GO:0016874]; phosphopantetheine binding [GO:0031177]									AFLA_139670
F9C07_9926	-1.26474		-1.15275	putative flavin-binding monooxygenase					flavin adenine dinucleotide binding [GO:0050660]; N,N-dimethylaniline monooxygenase activity [GO:0004499]; NADP binding [GO:0050661]									AFLA_128680
F9C07_2058888	-1.26571			putative low density lipo protein receptor														AFLA_053420
F9C07_1685506	-1.26576		-1.58868	hypothetical protein			protein ubiquitination [GO:0016567]		ubiquitin-protein transferase activity [GO:0004842]; zinc ion binding [GO:0008270]									*
F9C07_2280238	-1.26721			putative cation transporter	Transporters		intracellular potassium ion homeostasis [GO:0030007]	plasma membrane [GO:0005886]	potassium ion transmembrane transporter activity [GO:0015079]									AFLA_052420
F9C07_5272	-1.26766			putative penicillin-binding protein						signal peptide	0.999739							AFLA_039450
F9C07_9447	-1.26957			hypothetical protein														AFLA_123890
F9C07_5542	-1.27049			putative catechol dioxygenase			catechol-containing compound metabolic process [GO:0009712]		catechol 1,2-dioxygenase activity [GO:0018576]; ferric iron binding [GO:0008199]									AFLA_042150
F9C07_2003	-1.27119		-1.00212	tyrosine phosphatase-like protein	Fatty acid elongation;Biosynthesis of unsaturated fatty acids;Lipid biosynthesis proteins		fatty acid biosynthetic process [GO:0006633]	endoplasmic reticulum membrane [GO:0005789]	very-long-chain (3R)-3-hydroxyacyl-CoA dehydratase activity [GO:0102158]									AFLA_026280
F9C07_2279732	-1.27526			hypothetical protein														AFLA_087260
F9C07_2280565	-1.27589		-1.47305	putative hydantoin utilization protein A					hydrolase activity [GO:0016787]									AFLA_040080
F9C07_5857	-1.28041			DUF833 domain protein														AFLA_045300
F9C07_2771	-1.28118	-1.17461		3-polyprenyl-4-hydroxybenzoate decarboxylase	Riboflavin metabolism;Ubiquinone and other terpenoid-quinone biosynthesis;Terpenoid backbone biosynthesis;Phenylpropanoid biosynthesis;Aminobenzoate degradation			mitochondrion [GO:0005739]	flavin prenyltransferase activity [GO:0106141]									AFLA_033960
F9C07_11606	-1.28227		-1.61671	hypothetical protein														AFLA_098680
F9C07_2278506	-1.28316		-1.08394	RTA1 like protein-domain-containing protein				membrane [GO:0016020]										AFLA_022800
F9C07_2068554	-1.28724		-1.2595	hypothetical protein														AFLA_005880
F9C07_2286520	-1.28727		-1.37807	permease of the major facilitator superfamily	Transporters			membrane [GO:0016020]	transmembrane transporter activity [GO:0022857]									AFLA_101310
F9C07_3587	-1.28958		-1.88339	PLAC8 family-domain-containing protein														AFLA_017020
F9C07_2197714	-1.29009		-1.32092	hypothetical protein														AFLA_126080
F9C07_1801505	-1.29322			dimeric dihydrodiol dehydrogenase					nucleotide binding [GO:0000166]									AFLA_101560
F9C07_1846417	-1.29458			hypothetical protein			actin filament organization [GO:0007015]; endocytosis [GO:0006897]		phosphatidylinositol binding [GO:0035091]; ubiquitin binding [GO:0043130]									*
F9C07_1638698	-1.29552			fructosyltransferase	Galactose metabolism;Starch and sucrose metabolism		polysaccharide catabolic process [GO:0000272]		hydrolase activity, hydrolyzing O-glycosyl compounds [GO:0004553]; transferase activity [GO:0016740]	signal peptide	0.999729	Apoplastic	0.69					AFLA_058600
F9C07_2253245	-1.29733		-1.323	fungal-specific transcription factor domain-containing protein			DNA-templated transcription [GO:0006351]	nucleus [GO:0005634]	DNA binding [GO:0003677]; DNA-binding transcription factor activity, RNA polymerase II-specific [GO:0000981]; zinc ion binding [GO:0008270]									AFLA_026160
F9C07_10217	-1.29966	1.09653	-2.51552	putative glutamyl-tRNA amidotransferase subunit A	Arginine and proline metabolism;Phenylalanine metabolism;Tryptophan metabolism;Aminobenzoate degradation;Styrene degradation				hydrolase activity [GO:0016787]; transferase activity [GO:0016740]									AFLA_001510
F9C07_6387	-1.30051		-1.08267	salicylate hydroxylase					FAD binding [GO:0071949]; oxidoreductase activity [GO:0016491]									AFLA_057780
F9C07_2679	-1.30189		-1.05751	hypothetical protein				membrane [GO:0016020]										AFLA_033040
F9C07_821	-1.3034		-1.01023	6-phosphogluconolactonase like protein	Pentose phosphate pathway		carbohydrate metabolic process [GO:0005975]; pentose-phosphate shunt [GO:0006098]		6-phosphogluconolactonase activity [GO:0017057]									AFLA_080390
F9C07_502	-1.30416		-1.03589	Alpha/Beta hydrolase protein			lipid catabolic process [GO:0016042]		triglyceride lipase activity [GO:0004806]	signal peptide	0.99972							AFLA_077200
F9C07_11059	-1.3061			CAIB/BAIF family enzyme					catalytic activity [GO:0003824]									AFLA_050670
F9C07_2282122	-1.30669			hypothetical protein			cellular biosynthetic process [GO:0044249]; organic cyclic compound biosynthetic process [GO:1901362]; secondary metabolite biosynthetic process [GO:0044550]		oxidoreductase activity, acting on CH-OH group of donors [GO:0016614]									AFLA_012400
F9C07_5029	-1.30686		-1.06023	hypothetical protein														AFLA_112950
F9C07_11099	-1.30729			sterol reductase/lamin B receptor	Steroid biosynthesis		sterol biosynthetic process [GO:0016126]	membrane [GO:0016020]	oxidoreductase activity, acting on the CH-CH group of donors, NAD or NADP as acceptor [GO:0016628]									AFLA_051080
F9C07_2067810	-1.30761			DHS-like NAD/FAD-binding domain-containing protein	Nicotinate and nicotinamide metabolism;Chromosome and associated proteins				metal ion binding [GO:0046872]; NAD+ binding [GO:0070403]; transferase activity [GO:0016740]									AFLA_006890
F9C07_2188	-1.30865			thermoresistant gluconokinase family protein	Pentose phosphate pathway		D-gluconate catabolic process [GO:0046177]; phosphorylation [GO:0016310]	membrane [GO:0016020]	ATP binding [GO:0005524]; kinase activity [GO:0016301]									AFLA_028130
F9C07_12214	-1.31122		-1.55831	Alpha/beta hydrolase fold-1					hydrolase activity [GO:0016787]									AFLA_116420
F9C07_5475	-1.31172			DltD N-terminal domain protein					hydrolase activity [GO:0016787]									AFLA_041480
F9C07_455	-1.31209		-1.89612	hypothetical protein														AFLA_076730
F9C07_4853	-1.31276		-1.49119	putative acyl-CoA dehydrogenase					flavin adenine dinucleotide binding [GO:0050660]; oxidoreductase activity, acting on the CH-CH group of donors [GO:0016627]									AFLA_111190
F9C07_1353874	-1.31455		-1.43981	glycoside hydrolase superfamily	Amino sugar and nucleotide sugar metabolism		carbohydrate metabolic process [GO:0005975]		hydrolase activity, hydrolyzing O-glycosyl compounds [GO:0004553]	signal peptide	0.999382							AFLA_024260
F9C07_1797924	-1.31567			DEAD/DEAH box RNA helicase	RIG-I-like receptor signaling pathway;Viral carcinogenesis;Hepatitis B;Messenger RNA biogenesis;Spliceosome;Chromosome and associated proteins				ATP binding [GO:0005524]; hydrolase activity [GO:0016787]; nucleic acid binding [GO:0003676]; RNA helicase activity [GO:0003724]									AFLA_102050
F9C07_3849	-1.31713			putative efflux pump antibiotic resistance protein				membrane [GO:0016020]	transmembrane transporter activity [GO:0022857]									AFLA_019640
F9C07_11180	-1.32119			sugar transport protein			carbohydrate transport [GO:0008643]	membrane [GO:0016020]	transmembrane transporter activity [GO:0022857]									AFLA_051890
F9C07_2277509	-1.3225		-1.58753	hypothetical protein						signal peptide	0.999773	Apoplastic	0.63	Cytoplasmic/apoplastic effector	0.928/0.971			AFLA_034810
F9C07_2281992	-1.32264		-1.73055	hypothetical protein						signal peptide	0.999677	Apoplastic	0.74					AFLA_112540
F9C07_2074696	-1.3244			hypothetical protein														AFLA_099810
F9C07_2205875	-1.32575		-1.68507	secretory lipase-domain-containing protein			lipid catabolic process [GO:0016042]		triglyceride lipase activity [GO:0004806]	signal peptide	0.999412	Apoplastic	0.67					AFLA_121020
F9C07_2142425	-1.32842		-1.0219	hypothetical protein				membrane [GO:0016020]										AFLA_052640
F9C07_2286997	-1.33043		-1.07333	hypothetical protein														AFLA_117270
F9C07_4552	-1.33167		-1.62414	putative endopolygalacturonase I	Pentose and glucuronate interconversions		cell wall organization [GO:0071555]; pectin catabolic process [GO:0045490]	extracellular region [GO:0005576]	polygalacturonase activity [GO:0004650]	signal peptide	0.999736	Apoplastic	0.86	Apoplastic effector	0.753			AFLA_108160
F9C07_2168121	-1.33192		-1.17398	cyclin-domain-containing protein					protein kinase binding [GO:0019901]									AFLA_067680
F9C07_12589	-1.33238			putative nucleoside-diphosphate-sugar epimerase														AFLA_120170
F9C07_2287255	-1.33255			hypothetical protein														AFLA_120350
F9C07_4326	-1.3333		-1.16036	putative feruloyl esterase C			xylan catabolic process [GO:0045493]	extracellular region [GO:0005576]	feruloyl esterase activity [GO:0030600]	signal peptide	0.999756	Apoplastic	0.75	Apoplastic effector	0.512			AFLA_105900
F9C07_2066868	-1.33529		-1.10601	hypothetical protein			DNA-templated transcription [GO:0006351]	nucleus [GO:0005634]	DNA binding [GO:0003677]; DNA-binding transcription factor activity, RNA polymerase II-specific [GO:0000981]; zinc ion binding [GO:0008270]									AFLA_075320
F9C07_2282850	-1.33578		-1.93705	putative siderochrome-iron transporter				membrane [GO:0016020]	transmembrane transporter activity [GO:0022857]									*
F9C07_2200960	-1.33922			dihydropteroate synthase	Folate biosynthesis		folic acid biosynthetic process [GO:0046656]; phosphorylation [GO:0016310]; tetrahydrofolate biosynthetic process [GO:0046654]		2-amino-4-hydroxy-6-hydroxymethyldihydropteridine diphosphokinase activity [GO:0003848]; ATP binding [GO:0005524]; dihydropteroate synthase activity [GO:0004156]; kinase activity [GO:0016301]; metal ion binding [GO:0046872]									*
F9C07_2224772	-1.33966			Mss4-like protein					carbon-sulfur lyase activity [GO:0016846]; metal ion binding [GO:0046872]									*
F9C07_2285498	-1.34022			integral membrane protein				membrane [GO:0016020]										AFLA_095230
F9C07_12261	-1.34189		-1.17508	putative polyketide synthase		smurf_cluster_44	heterocycle biosynthetic process [GO:0018130]; organic cyclic compound biosynthetic process [GO:1901362]; secondary metabolite biosynthetic process [GO:0044550]		acyltransferase activity [GO:0016746]; phosphopantetheine binding [GO:0031177]									AFLA_116890
F9C07_2205416	-1.34273		-1.10247	hypothetical protein					oxidoreductase activity [GO:0016491]									AFLA_099140
F9C07_2285620	-1.34486			hypothetical protein														AFLA_096660
F9C07_5280	-1.3457		-1.55992	fluG	Glyoxylate and dicarboxylate metabolism;Nitrogen metabolism;Alanine, aspartate and glutamate metabolism;Arginine biosynthesis;Two-component system;Necroptosis;Glutamatergic synapse;GABAergic synapse;Exosome		nitrogen compound metabolic process [GO:0006807]		glutamine synthetase activity [GO:0004356]									AFLA_039530
F9C07_2204181	-1.34666		-1.73948	major facilitator superfamily domain-containing protein				membrane [GO:0016020]	transmembrane transporter activity [GO:0022857]									AFLA_090230
F9C07_1464	-1.34757		-1.65843	hypothetical protein														AFLA_086850
F9C07_8275	-1.35161	-1.02045		pleiotropic drug resistance proteins, ABC superfamily	ABC transporters;Transporters			plasma membrane [GO:0005886]	ABC-type transporter activity [GO:0140359]; ATP binding [GO:0005524]; ATP hydrolysis activity [GO:0016887]									AFLA_068510
F9C07_2287172	-1.35177			hypothetical protein														AFLA_119300
F9C07_2284418	-1.35396			hypothetical protein						signal peptide	0.605395							AFLA_061460
F9C07_4207	-1.35535		-1.0217	putative monooxygenase					FAD binding [GO:0071949]; monooxygenase activity [GO:0004497]									AFLA_104700
F9C07_13179	-1.3555		-1.48032	putative vitamin H transporter	Transporters			membrane [GO:0016020]	transmembrane transporter activity [GO:0022857]									AFLA_010690
F9C07_3888	-1.35613		-1.47175	hypothetical protein						signal peptide	0.999693	Apoplastic	0.81					AFLA_020030
F9C07_2231208	-1.35624		-1.62266	aldo-keto reductase					oxidoreductase activity [GO:0016491]									AFLA_133100
F9C07_1737764	-1.35722			hypothetical protein														AFLA_067520
F9C07_2283257	-1.35725			hypothetical protein														AFLA_017880
F9C07_6850	-1.36115			hypothetical protein														AFLA_062410
F9C07_1452952	-1.36132		-1.23033	hypothetical protein														*
F9C07_1599860	-1.36277		-1.0738	endoplasmic reticulum-resident kdel protein				membrane [GO:0016020]										AFLA_002000
F9C07_5675	-1.36347			hypothetical protein				plasma membrane [GO:0005886]										AFLA_043480
F9C07_1801161	-1.36395		-1.43736	molybdopterin synthase catalytic subunit	Folate biosynthesis;Sulfur relay system		Mo-molybdopterin cofactor biosynthetic process [GO:0006777]	cytosol [GO:0005829]; molybdopterin synthase complex [GO:0019008]	molybdopterin synthase activity [GO:0030366]									*
F9C07_2229842	-1.36494	-1.60345		mitochondrial carrier domain-containing protein	Transporters			mitochondrial inner membrane [GO:0005743]										AFLA_046660
F9C07_2191021	-1.37074			ferrochelatase	Porphyrin metabolism		heme biosynthetic process [GO:0006783]	mitochondrial inner membrane [GO:0005743]	ferrochelatase activity [GO:0004325]									*
F9C07_6075	-1.37365			putative aspartic-type endopeptidase			proteolysis [GO:0006508]	plasma membrane [GO:0005886]; side of membrane [GO:0098552]	aspartic-type endopeptidase activity [GO:0004190]	signal peptide	0.999694	Apoplastic	0.71					AFLA_054660
F9C07_10936	-1.37488		-1.20926	putative choline transport protein	Transporters			membrane [GO:0016020]	transmembrane transporter activity [GO:0022857]									AFLA_049440
F9C07_2110222	-1.37559			UMTA methyltransferase family protein			methylation [GO:0032259]		methyltransferase activity [GO:0008168]									AFLA_115820
F9C07_613	-1.37629		-1.40906	hypothetical protein						signal peptide	0.999741	Apoplastic	0.77	Apoplastic/cytoplasmic effector	0.825/0.55			AFLA_078310
F9C07_12592	-1.37999		-1.10707	hypothetical protein					oxidoreductase activity [GO:0016491]									AFLA_120200
F9C07_6293	-1.38074			hypothetical protein														AFLA_056840
F9C07_2064147	-1.38219			hypothetical protein						signal peptide	0.999708							*
F9C07_2287023	-1.38336		-1.71684	cytochrome protein					heme binding [GO:0020037]; iron ion binding [GO:0005506]; monooxygenase activity [GO:0004497]; oxidoreductase activity, acting on paired donors, with incorporation or reduction of molecular oxygen [GO:0016705]									AFLA_117580
F9C07_9723	-1.38455		-1.70875	putative cytochrome P450				membrane [GO:0016020]	heme binding [GO:0020037]; iron ion binding [GO:0005506]; monooxygenase activity [GO:0004497]; oxidoreductase activity, acting on paired donors, with incorporation or reduction of molecular oxygen [GO:0016705]									AFLA_126650
F9C07_2076829	-1.38945			2,4-dihydroxyhept-2-ene-1,7-dioic acid aldolase	Tyrosine metabolism				lyase activity [GO:0016829]									AFLA_010310
F9C07_1986	-1.3899			hypothetical protein														AFLA_026110
F9C07_2285693	-1.39313			prokaryotic phospholipase A2-domain-containing protein			arachidonic acid secretion [GO:0050482]; phospholipid metabolic process [GO:0006644]		phospholipase A2 activity [GO:0004623]	signal peptide	0.999633			Cytoplasmic effector	0.868			AFLA_064840
F9C07_1006	-1.39508		-2.00804	putative glycosyl transferase			organic substance biosynthetic process [GO:1901576]	membrane [GO:0016020]	glycosyltransferase activity [GO:0016757]									AFLA_082260
F9C07_1212901	-1.39542			hypothetical protein				membrane [GO:0016020]										AFLA_037700
F9C07_1729504	-1.39616		-1.01684	hypothetical protein			DNA-templated transcription [GO:0006351]	nucleus [GO:0005634]	DNA binding [GO:0003677]; DNA-binding transcription factor activity, RNA polymerase II-specific [GO:0000981]; zinc ion binding [GO:0008270]									AFLA_065480
F9C07_2226376	-1.39639			mannosylphosphorylation protein			glycoprotein metabolic process [GO:0009100]			signal peptide	0.999472			Cytoplasmic effector	0.688			AFLA_028490
F9C07_1165	-1.39653			hypothetical protein					carbon-sulfur lyase activity [GO:0016846]									AFLA_083850
F9C07_1357060	-1.39842		-1.37996	synaptic vesicle transporter				membrane [GO:0016020]	transmembrane transporter activity [GO:0022857]									AFLA_023170
F9C07_2276965	-1.39986		-1.6083	hypothetical protein				membrane [GO:0016020]										AFLA_127140
F9C07_2276814	-1.40011		-2.05641	hypothetical protein						signal peptide	0.999705	Apoplastic	0.8					*
F9C07_2282750	-1.40153		-1.15241	putative enoyl-CoA hydratase mitochondrial precursor			lipid metabolic process [GO:0006629]		lyase activity [GO:0016829]									AFLA_138600
F9C07_1995	-1.40221			putative NAD binding Rossmann fold oxidoreductase					nucleotide binding [GO:0000166]									AFLA_026200
F9C07_64	-1.40239			hypothetical protein						signal peptide	0.999201			Cytoplasmic effector	0.823			AFLA_072810
F9C07_5057	-1.40282		-1.08249	putative panthothenate kinase			phosphorylation [GO:0016310]		hydrolase activity [GO:0016787]; kinase activity [GO:0016301]									AFLA_113230
F9C07_2226744	-1.40322			pyrophosphate-dependent phosphofructo-1-kinase	Glycolysis / Gluconeogenesis;Pentose phosphate pathway;Fructose and mannose metabolism;Galactose metabolism;Methane metabolism;RNA degradation;HIF-1 signaling pathway;AMPK signaling pathway;Glucagon signaling pathway;Thyroid hormone signaling pathway;Central carbon metabolism in cancer;Protein phosphatases and associated proteins;Messenger RNA biogenesis		fructose 6-phosphate metabolic process [GO:0006002]	cytoplasm [GO:0005737]	6-phosphofructokinase activity [GO:0003872]; ATP binding [GO:0005524]; metal ion binding [GO:0046872]									AFLA_024480
F9C07_2162458	-1.40447			hypothetical protein														*
F9C07_4039	-1.40653		-1.12743	SUR7/PalI family-domain-containing protein				plasma membrane [GO:0005886]										AFLA_021540
F9C07_1486954	-1.40752			glycoside hydrolase superfamily			polysaccharide catabolic process [GO:0000272]		hydrolase activity, hydrolyzing O-glycosyl compounds [GO:0004553]	signal peptide	0.999761							AFLA_013320
F9C07_2131122	-1.40897		-1.04921	sin3 complex subunit														*
F9C07_2084972	-1.41151		-1.25503	hypothetical protein														AFLA_053260
F9C07_2279713	-1.41708		-2.00436	putative cell wall protein						signal peptide	0.999562	Apoplastic	0.66					AFLA_086990
F9C07_2278914	-1.42378		-1.42769	sterol glucosyltransferase			carbohydrate metabolic process [GO:0005975]; lipid glycosylation [GO:0030259]		sterol 3-beta-glucosyltransferase activity [GO:0016906]									AFLA_077080
F9C07_2212290	-1.42389		-2.03386	hypothetical protein	Peptidases and inhibitors			extracellular region [GO:0005576]	dipeptidase activity [GO:0016805]									AFLA_013120
F9C07_11284	-1.42507			putative 3-ketosteroid-delta-1-dehydrogenase					oxidoreductase activity, acting on the CH-CH group of donors [GO:0016627]									AFLA_052930
F9C07_2164670	-1.4274		-1.13341	hypothetical protein	Glycolysis / Gluconeogenesis;Fructose and mannose metabolism;Galactose metabolism;Starch and sucrose metabolism;Amino sugar and nucleotide sugar metabolism;Streptomycin biosynthesis;Neomycin, kanamycin and gentamicin biosynthesis;HIF-1 signaling pathway;Insulin signaling pathway;Carbohydrate digestion and absorption;Central carbon metabolism in cancer;Shigellosis;Type II diabetes mellitus;Membran…		glycolytic process [GO:0006096]; intracellular glucose homeostasis [GO:0001678]		ATP binding [GO:0005524]; glucose binding [GO:0005536]; hexokinase activity [GO:0004396]									*
F9C07_2663	-1.4274			hypothetical protein														AFLA_032880
F9C07_2287666	-1.43097			putative monooxygenase					monooxygenase activity [GO:0004497]									AFLA_009680
F9C07_2286907	-1.43366		-1.19674	integral membrane protein				membrane [GO:0016020]										AFLA_116150
F9C07_2278531	-1.43412		-1.31209	hypothetical protein						signal peptide	0.886684							*
F9C07_2280411	-1.4377			amino acid transporter				membrane [GO:0016020]										AFLA_054490
F9C07_2155847	-1.43832		-1.03684	hypothetical protein				nucleus [GO:0005634]	DNA binding [GO:0003677]; DNA-binding transcription factor activity, RNA polymerase II-specific [GO:0000981]; zinc ion binding [GO:0008270]									*
F9C07_11599	-1.44114		-1.4003	hypothetical protein				membrane [GO:0016020]										AFLA_098610
F9C07_2276846	-1.44144			hypothetical protein						signal peptide	0.999771	Apoplastic	0.91	Apoplastic/cytoplasmic effector	0.95/0.507			AFLA_125710
F9C07_2729	-1.44203		-1.9534	arrestin or S-antigen, N-terminal domain protein														AFLA_033540
F9C07_12816	-1.44217		-1.41587	hydroxysteroid 17-beta dehydrogenase 11			cellular biosynthetic process [GO:0044249]; organic cyclic compound biosynthetic process [GO:1901362]; secondary metabolite biosynthetic process [GO:0044550]		oxidoreductase activity [GO:0016491]									AFLA_122450
F9C07_11056	-1.44513			dual specificity phosphatase catalytic domain protein			dephosphorylation [GO:0016311]		protein tyrosine phosphatase activity [GO:0004725]; protein tyrosine/serine/threonine phosphatase activity [GO:0008138]									AFLA_050640
F9C07_1692754	-1.44636		-1.083	alpha-1,6-mannosyltransferase subunit	Various types of N-glycan biosynthesis;Glycosyltransferases		anatomical structure development [GO:0048856]; carbohydrate derivative metabolic process [GO:1901135]; sporulation [GO:0043934]		alpha-1,6-mannosyltransferase activity [GO:0000009]									AFLA_091920
F9C07_2281757	-1.44843		-1.41127	putative serine/threonine-protein kinase ripk4			phosphorylation [GO:0016310]		kinase activity [GO:0016301]									AFLA_109780
F9C07_10269	-1.44978			putative MFS monocarboxylate transporter				membrane [GO:0016020]	transmembrane transporter activity [GO:0022857]									AFLA_002030
F9C07_1224	-1.4502			hypothetical protein														AFLA_084450
F9C07_618	-1.45081			hypothetical protein						signal peptide	0.999707			Apoplastic/cytoplasmic effector	0.669/0.628			AFLA_078360
F9C07_11360	-1.45124			hypothetical protein				membrane [GO:0016020]										AFLA_053700
F9C07_2287032	-1.45649		-1.80203	glycosyl transferase					transferase activity [GO:0016740]									AFLA_117670
F9C07_2279465	-1.4574			pirin-related protein														AFLA_083910
F9C07_1000767	-1.45857			putative cutinase 1				extracellular region [GO:0005576]	cutinase activity [GO:0050525]	signal peptide	0.999493	Apoplastic	0.69	Apoplastic effector	0.602			AFLA_072700
F9C07_1882	-1.459		-1.16869	hypothetical protein						signal peptide	0.999753	Apoplastic	0.72	Apoplastic/cytoplasmic effector	0.51/0.5			AFLA_025060
F9C07_2171440	-1.46306			palmitoyltransferase pfa5				membrane [GO:0016020]	protein-cysteine S-palmitoyltransferase activity [GO:0019706]									*
F9C07_2200480	-1.46826			fungal-specific transcription factor domain-containing protein			DNA-templated transcription [GO:0006351]		DNA binding [GO:0003677]; zinc ion binding [GO:0008270]									AFLA_054390
F9C07_2231548	-1.46927			acetolactate synthase					catalytic activity [GO:0003824]; magnesium ion binding [GO:0000287]; thiamine pyrophosphate binding [GO:0030976]									AFLA_136790
F9C07_7984	-1.47225		-1.61292	GTPases-translation elongation factor					GTP binding [GO:0005525]; GTPase activity [GO:0003924]; translation elongation factor activity [GO:0003746]									AFLA_065600
F9C07_2101818	-1.47238			extracellular SCP domain protein Pry1				extracellular region [GO:0005576]		signal peptide	0.988779	Apoplastic	0.75					AFLA_081420
F9C07_2280468	-1.47408		-1.20679	sugar transporter			carbohydrate transport [GO:0008643]	membrane [GO:0016020]	transmembrane transporter activity [GO:0022857]									AFLA_038890
F9C07_2106860	-1.47434		-2.41102	MFS sugar transporter			carbohydrate transport [GO:0008643]	membrane [GO:0016020]	transmembrane transporter activity [GO:0022857]									AFLA_005540
F9C07_1566	-1.47476		-1.04473	SUR7/PalI family-domain-containing protein				plasma membrane [GO:0005886]										AFLA_087880
F9C07_1064721	-1.47759			putative peptidase domain-containing protein					metallopeptidase activity [GO:0008237]	signal peptide	0.999633							AFLA_081910
F9C07_1889	-1.47775	-1.06555		blastomyces yeast-phase-specific protein						signal peptide	0.999721	Apoplastic	0.77	Apoplastic effector	0.872			AFLA_025130
F9C07_2284865	-1.48232			catalase-like domain-containing protein	Glyoxylate and dicarboxylate metabolism;Tryptophan metabolism;MAPK signaling pathway - plant;MAPK signaling pathway - yeast;FoxO signaling pathway;Peroxisome;Longevity regulating pathway;Longevity regulating pathway - worm;Longevity regulating pathway - multiple species;Chemical carcinogenesis - reactive oxygen species;Amyotrophic lateral sclerosis;Pathways of neurodegeneration - multiple diseases		hydrogen peroxide catabolic process [GO:0042744]; response to oxidative stress [GO:0006979]		catalase activity [GO:0004096]; heme binding [GO:0020037]; metal ion binding [GO:0046872]									AFLA_056170
F9C07_2283903	-1.48264		-1.0531	putative cyanamide hydratase	Atrazine degradation													AFLA_004170
F9C07_11477	-1.48306			hypothetical protein				membrane [GO:0016020]										AFLA_097390
F9C07_2897	-1.48548			hypothetical protein														AFLA_035220
F9C07_2280302	-1.4879			hypothetical protein				nucleus [GO:0005634]	DNA binding [GO:0003677]; DNA-binding transcription factor activity, RNA polymerase II-specific [GO:0000981]; zinc ion binding [GO:0008270]									AFLA_053230
F9C07_843	-1.49185			mitochondrial integral membrane protein				membrane [GO:0016020]										AFLA_080610
F9C07_4243	-1.49237		-1.16914	putative NAD dependent epimerase/dehydratase		smurf_cluster_37												AFLA_105060
F9C07_11949	-1.4929		-1.14359	hypothetical protein														AFLA_102130
F9C07_6254	-1.49293		-2.22933	hypothetical protein														AFLA_056450
F9C07_1954408	-1.49361		-1.00641	hypothetical protein														AFLA_010780
F9C07_2420	-1.49433			putative trehalose synthase (Ccg-9)			glucose metabolic process [GO:0006006]		glycosyltransferase activity [GO:0016757]									AFLA_030450
F9C07_4226	-1.49484		-1.15752	putative hydrolase			carbohydrate metabolic process [GO:0005975]		hydrolase activity, hydrolyzing O-glycosyl compounds [GO:0004553]	signal peptide	0.99808							AFLA_104890
F9C07_8394	-1.49494		-1.27837	putative C2H2 transcription factor				nucleus [GO:0005634]										AFLA_069700
F9C07_2235347	-1.49568			arrestin or S-antigen, C-terminal domain-containing protein	Membrane trafficking													AFLA_067570
F9C07_8931	-1.49594		-1.12721	putative bZIP transcription factor	Membrane trafficking													AFLA_092460
F9C07_8250	-1.5025		-1.20344	putative vacuolar endopolyphosphatase				vacuolar membrane [GO:0005774]	endopolyphosphatase activity [GO:0000298]	signal peptide	0.909904							AFLA_068260
F9C07_2237005	-1.50276		-1.01467	heme peroxidase	Phenylalanine metabolism;Tryptophan metabolism;Phenylpropanoid biosynthesis;Drug metabolism - other enzymes		hydrogen peroxide catabolic process [GO:0042744]; response to oxidative stress [GO:0006979]	cytoplasm [GO:0005737]	catalase activity [GO:0004096]; heme binding [GO:0020037]; metal ion binding [GO:0046872]									*
F9C07_13316	-1.5039			choline dehydrogenase					flavin adenine dinucleotide binding [GO:0050660]; oxidoreductase activity, acting on CH-OH group of donors [GO:0016614]									AFLA_012060
F9C07_5830	-1.50957		-1.81489	hypothetical protein														AFLA_045030
F9C07_1702	-1.51428			pathway-specific regulatory protein			DNA-templated transcription [GO:0006351]		DNA binding [GO:0003677]; zinc ion binding [GO:0008270]									AFLA_023260
F9C07_4917	-1.51475			hypothetical protein														AFLA_111830
F9C07_2153365	-1.51774			synaptic vesicle transporter				membrane [GO:0016020]	transmembrane transporter activity [GO:0022857]									*
F9C07_566	-1.51995		-1.21201	putative endo-beta-1,4-glucanase D			cellulose catabolic process [GO:0030245]	extracellular region [GO:0005576]	cellulase activity [GO:0008810]; cellulose binding [GO:0030248]	signal peptide	0.999738	Apoplastic	0.69					AFLA_077840
F9C07_9820	-1.52172		-1.49418	putative phosphoglycerate mutase family protein					hydrolase activity [GO:0016787]	signal peptide	0.999708			Cytoplasmic effector	0.737			AFLA_127620
F9C07_7742	-1.5226		-2.48223	hypothetical protein														AFLA_138660
F9C07_6819	-1.52306		-1.18165	putative HAD superfamily hydrolase					hydrolase activity [GO:0016787]									AFLA_062100
F9C07_2278641	-1.52358		-1.20718	hypothetical protein														AFLA_073770
F9C07_2058094	-1.52449		-1.62257	UDP-glucose/GDP-mannose dehydrogenase	Pentose and glucuronate interconversions;Ascorbate and aldarate metabolism;Amino sugar and nucleotide sugar metabolism;O-Antigen nucleotide sugar biosynthesis		polysaccharide biosynthetic process [GO:0000271]; UDP-glucuronate biosynthetic process [GO:0006065]		NAD binding [GO:0051287]; UDP-glucose 6-dehydrogenase activity [GO:0003979]									AFLA_082270
F9C07_7993	-1.5257		-1.07962	putative Zn2+ dependent hydrolase			secondary metabolite biosynthetic process [GO:0044550]		hydrolase activity [GO:0016787]									AFLA_065690
F9C07_12959	-1.5261			CFEM domain protein				plasma membrane [GO:0005886]; side of membrane [GO:0098552]		signal peptide	0.999722	Apoplastic	0.83					AFLA_008480
F9C07_51	-1.53087	-1.11346		hypothetical protein														AFLA_072680
F9C07_2199953	-1.5331			F-box domain protein			protein ubiquitination [GO:0016567]											AFLA_087920
F9C07_2287282	-1.53807		-1.97524	hypothetical protein				membrane [GO:0016020]										*
F9C07_1101	-1.5462		-1.14191	hypothetical protein										Cytoplasmic effector	0.809			AFLA_083210
F9C07_2277653	-1.55366			B-cell receptor-associated protein	Protein processing in endoplasmic reticulum;Human papillomavirus infection		endoplasmic reticulum to Golgi vesicle-mediated transport [GO:0006888]; intracellular protein transport [GO:0006886]; protein localization to endoplasmic reticulum exit site [GO:0070973]	endoplasmic reticulum membrane [GO:0005789]										AFLA_033120
F9C07_9427	-1.55419	1.34632	-2.94038	putative extracellular arabinanase			arabinan catabolic process [GO:0031222]	extracellular region [GO:0005576]	arabinan endo-1,5-alpha-L-arabinosidase activity [GO:0046558]	signal peptide	0.999705	Apoplastic	0.78	Apoplastic effector	0.56			AFLA_123690
F9C07_2285515	-1.55444	1.01487	-2.59564	hypothetical protein						signal peptide	0.999707			Cytoplasmic effector	0.542			AFLA_095400
F9C07_2232807	-1.55678		-1.23619	membrane-associating domain-containing protein				membrane [GO:0016020]										AFLA_007050
F9C07_1999	-1.55834		-1.16608	putative phospholipid-transporting ATPase			phospholipid transport [GO:0015914]	membrane [GO:0016020]	ATP binding [GO:0005524]; ATP hydrolysis activity [GO:0016887]; ATPase-coupled intramembrane lipid transporter activity [GO:0140326]; magnesium ion binding [GO:0000287]									AFLA_026240
F9C07_2078686	-1.55968		-2.02498	hypothetical protein		smurf_cluster_51			FAD binding [GO:0071949]; oxidoreductase activity [GO:0016491]									AFLA_127020
F9C07_2278348	-1.55984		-1.43658	major facilitator superfamily domain-containing protein				membrane [GO:0016020]	transmembrane transporter activity [GO:0022857]									AFLA_024810
F9C07_2059578	-1.56006		-1.54967	chaperonin 10-like protein					oxidoreductase activity, acting on NAD(P)H [GO:0016651]									AFLA_075400
F9C07_2229635	-1.56246			adhesin						signal peptide	0.999727	Apoplastic	0.93	Apoplastic effector	0.89			*
F9C07_2285031	-1.56261			putative 2,3-diketo-5-methylthio-1-phosphopentane phosphatase					phosphatase activity [GO:0016791]									AFLA_089570
F9C07_9512	-1.56465		-1.85942	putative alcohol dehydrogenase					oxidoreductase activity, acting on NAD(P)H [GO:0016651]									AFLA_124540
F9C07_2246769	-1.56513		-1.1673	hypothetical protein														AFLA_069470
F9C07_2235246	-1.56624		-1.7532	2OG-Fe(II) oxygenase family oxidoreductase														AFLA_066500
F9C07_2283083	-1.5671		-1.20547	ribulose-phosphate 3-epimerase	Pentose phosphate pathway;Pentose and glucuronate interconversions;Carbon fixation in photosynthetic organisms		carbohydrate metabolic process [GO:0005975]; pentose-phosphate shunt [GO:0006098]		D-ribulose-phosphate 3-epimerase activity [GO:0004750]; metal ion binding [GO:0046872]									AFLA_015700
F9C07_2278893	-1.56828			2,3-dihydroxybenzoate decarboxylase	Benzoate degradation;Aminobenzoate degradation		organic substance metabolic process [GO:0071704]		carboxy-lyase activity [GO:0016831]; hydrolase activity [GO:0016787]									AFLA_076800
F9C07_2276692	-1.56832		-1.22395	copper amine oxidase	Glycine, serine and threonine metabolism;Tyrosine metabolism;Phenylalanine metabolism;beta-Alanine metabolism;Isoquinoline alkaloid biosynthesis;Tropane, piperidine and pyridine alkaloid biosynthesis		amine metabolic process [GO:0009308]		copper ion binding [GO:0005507]; primary amine oxidase activity [GO:0008131]; quinone binding [GO:0048038]									AFLA_123940
F9C07_2285769	-1.56984		-1.07805	atrazine chlorohydrolase/guanine deaminase					hydrolase activity, acting on carbon-nitrogen (but not peptide) bonds [GO:0016810]									AFLA_065730
F9C07_1989	-1.57056	1.6168	-3.25473	putative alpha-amylase	Starch and sucrose metabolism;Salivary secretion;Pancreatic secretion;Carbohydrate digestion and absorption		carbohydrate catabolic process [GO:0016052]		alpha-amylase activity [GO:0004556]; calcium ion binding [GO:0005509]	signal peptide	0.999746	Apoplastic	0.8	Apoplastic effector	0.572			AFLA_026140
F9C07_4213	-1.5706		-1.73121	purple acid phosphatase	Others				acid phosphatase activity [GO:0003993]; metal ion binding [GO:0046872]	signal peptide	0.999709	Apoplastic	0.66					AFLA_104760
F9C07_7735	-1.57264			ThiJ/PfpI family protein					glyoxalase III activity [GO:0019172]									AFLA_138590
F9C07_10239	-1.57536		-1.5036	hypothetical protein					heme binding [GO:0020037]; metal ion binding [GO:0046872]; peroxidase activity [GO:0004601]									AFLA_001730
F9C07_9928	-1.58025		-1.59075	putative alcohol dehydrogenase					oxidoreductase activity [GO:0016491]									AFLA_128700
F9C07_5365	-1.58123		-1.20802	mannitol-1-phosphate/altronate dehydrogenase	Fructose and mannose metabolism				oxidoreductase activity [GO:0016491]									AFLA_040380
F9C07_2287368	-1.58277		-1.87885	cytochrome P450				membrane [GO:0016020]	heme binding [GO:0020037]; iron ion binding [GO:0005506]; monooxygenase activity [GO:0004497]; oxidoreductase activity, acting on paired donors, with incorporation or reduction of molecular oxygen [GO:0016705]									AFLA_121680
F9C07_5516	-1.58462		-1.3384	hypothetical protein				membrane [GO:0016020]										AFLA_041890
F9C07_2219990	-1.58574		-1.87612	aminotransferase	Cysteine and methionine metabolism;Valine, leucine and isoleucine degradation;Valine, leucine and isoleucine biosynthesis;Pantothenate and CoA biosynthesis;Glucosinolate biosynthesis;Amino acid related enzymes		amino acid biosynthetic process [GO:0008652]; branched-chain amino acid biosynthetic process [GO:0009082]		branched-chain-amino-acid transaminase activity [GO:0004084]									AFLA_044190
F9C07_2232115	-1.58968		-1.02459	hypothetical protein														AFLA_015690
F9C07_2280571	-1.59018		-1.95149	putative GABA permease				membrane [GO:0016020]	transmembrane transporter activity [GO:0022857]									AFLA_040150
F9C07_2278982	-1.59318		-1.65668	putative alpha-1,3-glucanase					glucan endo-1,3-alpha-glucosidase activity [GO:0051118]	signal peptide	0.999722	Apoplastic	0.55					AFLA_077910
F9C07_13315	-1.59599		-1.46797	N-acetyl-glucosamine-6-phosphate deacetylase	Amino sugar and nucleotide sugar metabolism		carbohydrate metabolic process [GO:0005975]; N-acetylglucosamine metabolic process [GO:0006044]		metal ion binding [GO:0046872]; N-acetylgalactosamine-6-phosphate deacetylase activity [GO:0047419]; N-acetylglucosamine-6-phosphate deacetylase activity [GO:0008448]									AFLA_012050
F9C07_7601	-1.59829			putative sugar transporter			carbohydrate transport [GO:0008643]	membrane [GO:0016020]	transmembrane transporter activity [GO:0022857]									AFLA_137230
F9C07_5219	-1.59976	1.00906	-3.01123	hypothetical protein						signal peptide	0.999773	Apoplastic	0.8	Cytoplasmic effector	0.819			AFLA_038920
F9C07_5165	-1.6016			putative alternative oxidase AlxA				mitochondrial inner membrane [GO:0005743]; respirasome [GO:0070469]	alternative oxidase activity [GO:0009916]; metal ion binding [GO:0046872]									AFLA_038370
F9C07_5355	-1.602			putative L-PSP endoribonuclease family protein														AFLA_040280
F9C07_2205252	-1.60316		-2.18921	putative cytochrome P450				membrane [GO:0016020]	heme binding [GO:0020037]; iron ion binding [GO:0005506]; monooxygenase activity [GO:0004497]; oxidoreductase activity, acting on paired donors, with incorporation or reduction of molecular oxygen [GO:0016705]									AFLA_101360
F9C07_2161819	-1.60604		-1.36494	mitogen-activated protein kinase mpkC	MAPK signaling pathway;MAPK signaling pathway - fly;MAPK signaling pathway - yeast;Rap1 signaling pathway;VEGF signaling pathway;TNF signaling pathway;FoxO signaling pathway;Sphingolipid signaling pathway;Mitophagy - yeast;Efferocytosis;Oocyte meiosis;Cellular senescence;Signaling pathways regulating pluripotency of stem cells;Platelet activation;Neutrophil extracellular trap formation;Toll-like …		phosphorylation [GO:0016310]		ATP binding [GO:0005524]; MAP kinase activity [GO:0004707]									AFLA_061090
F9C07_2277799	-1.6086		-1.12066	bZIP transcription factor	MAPK signaling pathway - yeast;Transcription factors				DNA-binding transcription factor activity [GO:0003700]									AFLA_031340
F9C07_626	-1.60916	1.8602	-4.70024	integral membrane protein				membrane [GO:0016020]										AFLA_078440
F9C07_10915	-1.61024		-2.0816	L-arabinitol 4-dehydrogenase	Pentose and glucuronate interconversions		D-xylose metabolic process [GO:0042732]; L-arabinose catabolic process to xylulose 5-phosphate [GO:0019569]		oxidoreductase activity, acting on the CH-OH group of donors, NAD or NADP as acceptor [GO:0016616]; zinc ion binding [GO:0008270]									AFLA_049230
F9C07_2125690	-1.61046			hypothetical protein														*
F9C07_10194	-1.61056		-1.00881	putative isoflavone reductase family protein CipA					oxidoreductase activity [GO:0016491]									AFLA_001280
F9C07_3914	-1.61309			PH domain protein			protein localization to prospore membrane [GO:1902657]	membrane [GO:0016020]										AFLA_020290
F9C07_2065717	-1.61729		-1.69375	MFS transporter	Transporters			membrane [GO:0016020]	transmembrane transporter activity [GO:0022857]									*
F9C07_2231925	-1.6173			hypothetical protein				membrane [GO:0016020]										AFLA_013790
F9C07_6592	-1.61746		-1.55447	putative glucose dehydrogenase					flavin adenine dinucleotide binding [GO:0050660]; oxidoreductase activity, acting on CH-OH group of donors [GO:0016614]									AFLA_059830
F9C07_12271	-1.62355			putative MFS monosaccharide transporter	Meiosis - yeast;Transporters			membrane [GO:0016020]	transmembrane transporter activity [GO:0022857]									AFLA_116990
F9C07_9735	-1.62423	1.27517	-4.10488	hypothetical protein				membrane [GO:0016020]										AFLA_126770
F9C07_1926697	-1.6243		-1.03915	hypothetical protein				membrane [GO:0016020]										*
F9C07_2284599	-1.6346			fructose/tagatose bisphosphate aldolase	Glycolysis / Gluconeogenesis;Pentose phosphate pathway;Fructose and mannose metabolism;Carbon fixation in photosynthetic organisms;Methane metabolism		glycolytic process [GO:0006096]		aldehyde-lyase activity [GO:0016832]; zinc ion binding [GO:0008270]									AFLA_059260
F9C07_2285054	-1.63473		-1.07187	cytochrome P450					heme binding [GO:0020037]; iron ion binding [GO:0005506]; oxidoreductase activity, acting on paired donors, with incorporation or reduction of molecular oxygen, reduced flavin or flavoprotein as one donor, and incorporation of one atom of oxygen [GO:0016712]									AFLA_089870
F9C07_1001423	-1.63513		-1.55528	putative arabinan-endo 1,5-alpha-L-arabinase			carbohydrate metabolic process [GO:0005975]		hydrolase activity, hydrolyzing O-glycosyl compounds [GO:0004553]	signal peptide	0.999724	Apoplastic	0.74					AFLA_073070
F9C07_11116	-1.63722		-2.41647	GPI anchored serine-rich protein						signal peptide	0.999763	Apoplastic	0.8					AFLA_051250
F9C07_1626375	-1.64275		-1.02551	flavonol reductase					oxidoreductase activity [GO:0016491]									AFLA_061290
F9C07_526	-1.64281			putative threonine aldolase	Glycine, serine and threonine metabolism		amino acid metabolic process [GO:0006520]		lyase activity [GO:0016829]									AFLA_077440
F9C07_2284543	-1.64652			putative O-methyltransferase			methylation [GO:0032259]; secondary metabolite biosynthetic process [GO:0044550]		monooxygenase activity [GO:0004497]; O-methyltransferase activity [GO:0008171]									AFLA_059990
F9C07_2284572	-1.64772			putative short chain dehydrogenase					oxidoreductase activity [GO:0016491]									AFLA_059650
F9C07_2279968	-1.65324		-2.67797	putative alcohol oxidase			organic substance biosynthetic process [GO:1901576]		FAD binding [GO:0071949]; oxidoreductase activity [GO:0016491]	signal peptide	0.999738	Apoplastic	0.67					AFLA_049190
F9C07_85	-1.65458		-5.04312	hypothetical protein						signal peptide	0.999802	Apoplastic	0.69	Apoplastic effector	0.626			AFLA_073020
F9C07_2277540	-1.65678		-2.17251	catalase	Glyoxylate and dicarboxylate metabolism;Tryptophan metabolism;MAPK signaling pathway - plant;MAPK signaling pathway - yeast;FoxO signaling pathway;Peroxisome;Longevity regulating pathway;Longevity regulating pathway - worm;Longevity regulating pathway - multiple species;Chemical carcinogenesis - reactive oxygen species;Amyotrophic lateral sclerosis;Pathways of neurodegeneration - multiple diseases		hydrogen peroxide catabolic process [GO:0042744]; response to oxidative stress [GO:0006979]		catalase activity [GO:0004096]; heme binding [GO:0020037]; metal ion binding [GO:0046872]									AFLA_034380
F9C07_2065261	-1.65786		-1.04907	putative transporter				membrane [GO:0016020]	transmembrane transporter activity [GO:0022857]									AFLA_139030
F9C07_9401	-1.66155			hypothetical protein														AFLA_123420
F9C07_2284727	-1.66628		-2.07772	chromate transporter-domain-containing protein				plasma membrane [GO:0005886]	chromate transmembrane transporter activity [GO:0015109]									*
F9C07_1379818	-1.67013		-1.14866	hypothetical protein			magnesium ion transport [GO:0015693]	membrane [GO:0016020]	metal ion transmembrane transporter activity [GO:0046873]									AFLA_108150
F9C07_2016	-1.67042		-1.05203	putative C2H2 finger domain protein				nucleus [GO:0005634]										AFLA_026410
F9C07_2203513	-1.67485		-2.66987	hypothetical protein														AFLA_063190
F9C07_2147	-1.67588			putative phosphatase														AFLA_027720
F9C07_t24	-1.67596		-1.15264
F9C07_7925	-1.67654			putative phenylacrylic acid decarboxylase	Riboflavin metabolism;Ubiquinone and other terpenoid-quinone biosynthesis;Terpenoid backbone biosynthesis;Phenylpropanoid biosynthesis;Aminobenzoate degradation			mitochondrion [GO:0005739]	flavin prenyltransferase activity [GO:0106141]									AFLA_065000
F9C07_2234861	-1.67687		-1.17927	cytochrome P450 monooxygenase		smurf_cluster_31-Ustiloxin B			heme binding [GO:0020037]; iron ion binding [GO:0005506]; monooxygenase activity [GO:0004497]; oxidoreductase activity, acting on paired donors, with incorporation or reduction of molecular oxygen [GO:0016705]									AFLA_094960
F9C07_1171502	-1.67824		-1.78071	crpB				membrane [GO:0016020]	ATP binding [GO:0005524]; ATP hydrolysis activity [GO:0016887]; ATPase-coupled monoatomic cation transmembrane transporter activity [GO:0019829]; copper ion binding [GO:0005507]									AFLA_053470
F9C07_2104313	-1.68051		-1.27191	hypothetical protein				membrane [GO:0016020]										*
F9C07_1489157	-1.68054		-2.04199	cytochrome P450					heme binding [GO:0020037]; iron ion binding [GO:0005506]; monooxygenase activity [GO:0004497]; oxidoreductase activity, acting on paired donors, with incorporation or reduction of molecular oxygen [GO:0016705]									*
F9C07_2145953	-1.68072			hypothetical protein		smurf_cluster_15-Aflatrem												*
F9C07_5785	-1.68484			hypothetical protein														AFLA_044580
F9C07_8265	-1.68579		-1.28576	sterol desaturase family			cellular lipid metabolic process [GO:0044255]; lipid biosynthetic process [GO:0008610]	membrane [GO:0016020]	iron ion binding [GO:0005506]; oxidoreductase activity [GO:0016491]									AFLA_068410
F9C07_1366303	-1.68694		-1.41393	hypothetical protein				nucleus [GO:0005634]	DNA binding [GO:0003677]; DNA-binding transcription factor activity, RNA polymerase II-specific [GO:0000981]; zinc ion binding [GO:0008270]									*
F9C07_2286170	-1.68799		-2.04561	Alpha/Beta hydrolase protein					hydrolase activity [GO:0016787]									AFLA_070250
F9C07_2285505	-1.68869		-1.67381	ankyrin repeat-containing domain protein														AFLA_095300
F9C07_765	-1.6924		-1.12535	plasma membrane proteolipid 3				membrane [GO:0016020]										AFLA_079830
F9C07_2217863	-1.6936		-1.30823	hypothetical protein				membrane [GO:0016020]										AFLA_031860
F9C07_2147579	-1.69496		-1.13994	putative cutinase				extracellular region [GO:0005576]	cutinase activity [GO:0050525]	signal peptide	0.999719	Apoplastic	0.72					AFLA_104920
F9C07_8582	-1.69616		-1.16705	glycine-rich protein						signal peptide	0.999484	Apoplastic	0.71	Apoplastic effector	0.615			AFLA_071580
F9C07_7194	-1.69708		-1.09322	protocatechuate 3,4-dioxygenase beta subunit	Benzoate degradation;Fluorobenzoate degradation;Chlorocyclohexane and chlorobenzene degradation;Toluene degradation		catechol-containing compound metabolic process [GO:0009712]		catechol 1,2-dioxygenase activity [GO:0018576]; ferric iron binding [GO:0008199]									AFLA_133150
F9C07_7124	-1.69724			hypothetical protein														AFLA_132450
F9C07_871	-1.69811			aspartyl-tRNA synthetase, cytoplasmic	Aminoacyl-tRNA biosynthesis;Amino acid related enzymes;Transfer RNA biogenesis		aspartyl-tRNA aminoacylation [GO:0006422]	cytoplasm [GO:0005737]	aspartate-tRNA ligase activity [GO:0004815]; ATP binding [GO:0005524]									AFLA_080900
F9C07_2217	-1.69976			hypothetical protein														AFLA_028420
F9C07_2409	-1.7013			RING finger domain protein				membrane [GO:0016020]	metal ion binding [GO:0046872]									AFLA_030340
F9C07_4014	-1.70445		-1.38411	hypothetical protein														AFLA_021290
F9C07_12432	-1.70683		-1.40148	hypothetical protein						signal peptide	0.999739			Cytoplasmic effector	0.797			AFLA_118600
F9C07_8506	-1.7071		-1.06475	putative 3-hydroxymethyl-3-methylglutaryl-coenzyme A lyase	Butanoate metabolism;Valine, leucine and isoleucine degradation;Pinene, camphor and geraniol degradation;Peroxisome		small molecule biosynthetic process [GO:0044283]		metal ion binding [GO:0046872]; oxo-acid-lyase activity [GO:0016833]									AFLA_070820
F9C07_2283905	-1.70724		-1.43031	hypothetical protein														AFLA_004150
F9C07_5214	-1.71195		-1.47581	integral membrane protein				membrane [GO:0016020]										AFLA_038870
F9C07_2278505	-1.71782		-1.5175	putative transporter	Meiosis - yeast;Transporters			membrane [GO:0016020]	transmembrane transporter activity [GO:0022857]									AFLA_022810
F9C07_10207	-1.72007		-1.1309	putative pectin methylesterase	Pentose and glucuronate interconversions;Two-component system		cell wall modification [GO:0042545]; pectin catabolic process [GO:0045490]	extracellular region [GO:0005576]	aspartyl esterase activity [GO:0045330]; pectinesterase activity [GO:0030599]	signal peptide	0.999659	Apoplastic	0.85	Apoplastic effector	0.578			AFLA_001410
F9C07_2284353	-1.72082			YjeF N-terminal domain-containing protein				mitochondrion [GO:0005739]	metal ion binding [GO:0046872]; NADHX epimerase activity [GO:0052856]; NADPHX epimerase activity [GO:0052857]; nucleotide binding [GO:0000166]									AFLA_062170
F9C07_8411	-1.73127		-1.58491	putative endo-1,4-beta-mannosidase	Fructose and mannose metabolism		mannan catabolic process [GO:0046355]	extracellular region [GO:0005576]	cellulose binding [GO:0030248]; mannan endo-1,4-beta-mannosidase activity [GO:0016985]	signal peptide	0.999618	Apoplastic	0.64					AFLA_069870
F9C07_2286859	-1.73334			general substrate transporter				membrane [GO:0016020]	transmembrane transporter activity [GO:0022857]									AFLA_097180
F9C07_2281316	-1.73566		-2.06044	putative subtilisin			proteolysis [GO:0006508]		serine-type endopeptidase activity [GO:0004252]									AFLA_104430
F9C07_8727	-1.74282		-1.29244	dehydrogenase with different specificitie	Fatty acid biosynthesis;Biotin metabolism;Prodigiosin biosynthesis;Lipid biosynthesis proteins		cellular biosynthetic process [GO:0044249]; organic cyclic compound biosynthetic process [GO:1901362]; secondary metabolite biosynthetic process [GO:0044550]		oxidoreductase activity [GO:0016491]									AFLA_090420
F9C07_5634	-1.74995		-1.04597	putative C2H2 finger domain protein				nucleus [GO:0005634]										AFLA_043070
F9C07_2100668	-1.7565		-1.00132	homeobox transcription factor			regulation of DNA-templated transcription [GO:0006355]	nucleus [GO:0005634]	DNA binding [GO:0003677]									AFLA_026100
F9C07_2061119	-1.76194			hypothetical protein														AFLA_052750
F9C07_1033726	-1.76272		-1.89292	glycosyl hydrolase family 76-domain-containing protein	Glycosylphosphatidylinositol (GPI)-anchored proteins		carbohydrate catabolic process [GO:0016052]	membrane [GO:0016020]	mannan endo-1,6-alpha-mannosidase activity [GO:0008496]			Apoplastic	0.84					AFLA_078130
F9C07_4421	-1.76395		-1.44086	putative thioredoxin reductase glit-like protein			cellular response to toxic substance [GO:0097237]		oxidoreductase activity [GO:0016491]									AFLA_106850
F9C07_2055589	-1.76422		-1.30199	UDP-galactose 4-epimerase														AFLA_023510
F9C07_2287504	-1.76458		-1.21611	hypothetical protein														AFLA_011650
F9C07_2485	-1.76531		-1.40263	hypothetical protein														AFLA_031100
F9C07_7362	-1.76573		-1.06788	putative phosphoinositide phosphatase Pten/Tep1			dephosphorylation [GO:0016311]		protein tyrosine/serine/threonine phosphatase activity [GO:0008138]									AFLA_134840
F9C07_1184386	-1.76817		-2.93929	hypothetical protein														*
F9C07_2282741	-1.7684		-1.59549	major facilitator superfamily domain-containing protein				membrane [GO:0016020]	transmembrane transporter activity [GO:0022857]									AFLA_138480
F9C07_2285082	-1.77189		-2.00265	hypothetical protein				membrane [GO:0016020]										AFLA_090220
F9C07_1091	-1.77334			putative conidiation-specific protein (Con-10)														AFLA_083110
F9C07_12287	-1.77463			putative efflux pump antibiotic resistance protein				membrane [GO:0016020]	transmembrane transporter activity [GO:0022857]									AFLA_117150
F9C07_1586756	-1.77492		-1.30526	general substrate transporter				membrane [GO:0016020]	transmembrane transporter activity [GO:0022857]									*
F9C07_1832455	-1.7762		-2.74475	transferrin receptor	Peptidases and inhibitors		proteolysis [GO:0006508]		aminopeptidase activity [GO:0004177]; metal ion binding [GO:0046872]; metalloexopeptidase activity [GO:0008235]	signal peptide	0.999532			Cytoplasmic effector	0.662			AFLA_038700
F9C07_12216	-1.77967		-1.43118	putative proline racemase														AFLA_116440
F9C07_2145511	-1.78289		-1.20921	hypothetical protein					RNA binding [GO:0003723]									*
F9C07_2154302	-1.7846		-2.21372	hypothetical protein				membrane [GO:0016020]										*
F9C07_1034691	-1.78915		-1.44719	cysteine protease	Peptidases and inhibitors		proteolysis [GO:0006508]	mitochondrion [GO:0005739]	cysteine-type aminopeptidase activity [GO:0070005]; DNA binding [GO:0003677]									AFLA_078480
F9C07_1000245	-1.79011		-1.90604	hypothetical protein														AFLA_072420
F9C07_11796	-1.79074		-2.12258	putative cytochrome P450	Steroid biosynthesis;Cytochrome P450		methylation [GO:0032259]	membrane [GO:0016020]	heme binding [GO:0020037]; iron ion binding [GO:0005506]; methyltransferase activity [GO:0008168]; monooxygenase activity [GO:0004497]; oxidoreductase activity, acting on paired donors, with incorporation or reduction of molecular oxygen [GO:0016705]									AFLA_100590
F9C07_8425	-1.79178		-1.03881	peptidase inhibitor I78 family-domain-containing protein														AFLA_070010
F9C07_2287530	-1.79541		-2.2172	hypothetical protein						signal peptide	0.999718	Apoplastic	0.85	Apoplastic effector	0.643			AFLA_011360
F9C07_5023	-1.80038		-1.75308	putative MFS transporter		smurf_cluster_40		membrane [GO:0016020]	transmembrane transporter activity [GO:0022857]									AFLA_112890
F9C07_1140230	-1.8037	1.26259	-3.20362	hypothetical protein				membrane [GO:0016020]										*
F9C07_2952	-1.80542		-1.63921	hypothetical protein														AFLA_035770
F9C07_2281598	-1.80735		-1.94681	hypothetical protein														AFLA_107770
F9C07_2156698	-1.81276		-1.22727	mitogen-activated protein kinase	MAPK signaling pathway;MAPK signaling pathway - fly;MAPK signaling pathway - yeast;Rap1 signaling pathway;VEGF signaling pathway;TNF signaling pathway;FoxO signaling pathway;Sphingolipid signaling pathway;Mitophagy - yeast;Efferocytosis;Oocyte meiosis;Cellular senescence;Signaling pathways regulating pluripotency of stem cells;Platelet activation;Neutrophil extracellular trap formation;Toll-like …		phosphorylation [GO:0016310]; stress-activated MAPK cascade [GO:0051403]	nucleus [GO:0005634]	ATP binding [GO:0005524]; MAP kinase activity [GO:0004707]									*
F9C07_2278866	-1.81485		-1.1568	hypothetical protein														AFLA_076470
F9C07_481	-1.81552		-1.63398	alpha-ketoglutarate-dependent taurine dioxygenase					dioxygenase activity [GO:0051213]									AFLA_076990
F9C07_2279779	-1.82806		-1.28234	primary component of eisosomes														AFLA_087820
F9C07_2175553	-1.82878		-2.80308	integral membrane protein				side of membrane [GO:0098552]		signal peptide	0.999737							*
F9C07_3850	-1.82896			XFP N-terminal domain-containing protein	Pentose phosphate pathway		carbohydrate metabolic process [GO:0005975]		aldehyde-lyase activity [GO:0016832]									AFLA_019650
F9C07_2106935	-1.82944		-1.83528	glycosyl transferase family 90-domain-containing protein				membrane [GO:0016020]	transferase activity [GO:0016740]									AFLA_004830
F9C07_1195596	-1.8297		-1.73452	hypothetical protein			DNA-templated transcription [GO:0006351]	nucleus [GO:0005634]	DNA binding [GO:0003677]; DNA-binding transcription factor activity, RNA polymerase II-specific [GO:0000981]; zinc ion binding [GO:0008270]									*
F9C07_12769	-1.83075		-2.5296	putative pectate lyase E	Pentose and glucuronate interconversions			extracellular region [GO:0005576]	pectate lyase activity [GO:0030570]	signal peptide	0.999705	Apoplastic	0.72	Cytoplasmic/apoplastic effector	0.574/0.69			AFLA_121970
F9C07_9431	-1.84427		-1.20149	hypothetical protein				membrane [GO:0016020]										AFLA_123730
F9C07_2286783	-1.84532		-1.13258	hypothetical protein														AFLA_098120
F9C07_2276823	-1.84562		-1.06236	beta-lactamase-like protein	Folate biosynthesis		secondary metabolite biosynthetic process [GO:0044550]											AFLA_125450
F9C07_2287372	-1.84581		-1.93666	hypothetical protein						signal peptide	0.649581							AFLA_121720
F9C07_2278583	-1.84986		-1.94777	rhamnogalacturonase B			carbohydrate metabolic process [GO:0005975]; cell wall organization [GO:0071555]	extracellular region [GO:0005576]	polygalacturonase activity [GO:0004650]; rhamnogalacturonan alpha-L-rhamnopyranosyl-(1->4)-alpha-D-galactopyranosyluronide lyase activity [GO:0046576]	signal peptide	0.999719							*
F9C07_2286161	-1.85164		-1.86278	hypothetical protein														*
F9C07_2054134	-1.85372		-1.76603	non-ribosomal peptide synthetase module		smurf_cluster_12	organonitrogen compound biosynthetic process [GO:1901566]; secondary metabolite biosynthetic process [GO:0044550]											AFLA_028720
F9C07_2285722	-1.86865			hypothetical protein														AFLA_065220
F9C07_1917048	-1.87035		-1.2304	hypothetical protein					oxidoreductase activity [GO:0016491]									AFLA_116720
F9C07_2604	-1.87167		-1.20413	serine-rich protein														AFLA_032290
F9C07_2276689	-1.87302		-1.98802	RTA1 like protein-domain-containing protein				membrane [GO:0016020]										AFLA_123910
F9C07_2285402	-1.88751		-1.71157	Low affinity iron permease-domain-containing protein	Transporters		transmembrane transport [GO:0055085]	membrane [GO:0016020]										AFLA_094120
F9C07_5338	-1.88796		-1.29828	hypothetical protein						signal peptide	0.999747	Apoplastic	0.77					AFLA_040110
F9C07_3203	-1.88996		-1.66567	S-adenosyl-L-methionine-dependent methyltransferase			methylation [GO:0032259]		methyltransferase activity [GO:0008168]									AFLA_013180
F9C07_2250816	-1.89085		-1.16895	folylpolyglutamate synthase	Folate biosynthesis;Antifolate resistance		one-carbon metabolic process [GO:0006730]		ATP binding [GO:0005524]; metal ion binding [GO:0046872]; tetrahydrofolylpolyglutamate synthase activity [GO:0004326]									AFLA_051590
F9C07_11726	-1.8943		-1.11835	putative nuclear protein Qri2/Nse4	DNA repair and recombination proteins		DNA recombination [GO:0006310]; DNA repair [GO:0006281]	nucleus [GO:0005634]; Smc5-Smc6 complex [GO:0030915]										AFLA_099890
F9C07_2075200	-1.89528		-1.39878	hypothetical protein				membrane [GO:0016020]										*
F9C07_11948	-1.89851		-1.36264	Alpha/Beta hydrolase protein					hydrolase activity [GO:0016787]									AFLA_102120
F9C07_2202755	-1.89866		-1.23762	alkaline-phosphatase-like protein	Glycosylphosphatidylinositol (GPI)-anchor biosynthesis		GPI anchor biosynthetic process [GO:0006506]	endoplasmic reticulum membrane [GO:0005789]	mannose-ethanolamine phosphotransferase activity [GO:0051377]									AFLA_018750
F9C07_4219	-1.89875		-1.96759	putative cytochrome P450 monooxygenase				membrane [GO:0016020]	heme binding [GO:0020037]; iron ion binding [GO:0005506]; monooxygenase activity [GO:0004497]; oxidoreductase activity, acting on paired donors, with incorporation or reduction of molecular oxygen [GO:0016705]									AFLA_104820
F9C07_2287467	-1.89917		-1.86588	putative glucosamine-6-phosphate deaminase	Amino sugar and nucleotide sugar metabolism		carbohydrate metabolic process [GO:0005975]; N-acetylglucosamine metabolic process [GO:0006044]		glucosamine-6-phosphate deaminase activity [GO:0004342]									AFLA_012080
F9C07_8050	-1.90341		-1.61667	hypothetical protein														AFLA_066260
F9C07_12382	-1.90453		-1.24877	Chloroperoxidase					metal ion binding [GO:0046872]; peroxidase activity [GO:0004601]									AFLA_118100
F9C07_107	-1.90622		-1.92502	hypothetical protein														AFLA_073240
F9C07_2099237	-1.90646		-1.85584	hypothetical protein						signal peptide	0.99975							AFLA_126800
F9C07_8796	-1.90747			hypothetical protein														AFLA_091110
F9C07_9771	-1.90846		-2.17748	hypothetical protein						signal peptide	0.854261	Apoplastic	0.62					AFLA_127130
F9C07_2287233	-1.91317		-3.62606	hypothetical protein				membrane [GO:0016020]										AFLA_120050
F9C07_9473	-1.91544		-1.92921	hypothetical protein					lyase activity [GO:0016829]									AFLA_124150
F9C07_2199858	-1.92048		-1.52056	DNA replication regulator sld2			cell cycle [GO:0007049]; DNA replication initiation [GO:0006270]	nucleus [GO:0005634]										AFLA_085770
F9C07_12208	-1.93065		-1.68921	hypothetical protein					ATP binding [GO:0005524]; ATP hydrolysis activity [GO:0016887]									AFLA_116360
F9C07_2256681	-1.93189			hypothetical protein						signal peptide	0.999777			Cytoplasmic effector	0.644			*
F9C07_7740	-1.93495		-2.99439	putative choline transport protein				membrane [GO:0016020]	transmembrane transporter activity [GO:0022857]									AFLA_138640
F9C07_7671	-1.93657		-1.36626	hypothetical protein														AFLA_137940
F9C07_1257742	-1.94033			hypothetical protein														*
F9C07_8381	-1.94573		-1.57877	amino acid transporter				membrane [GO:0016020]	transmembrane transporter activity [GO:0022857]									AFLA_069570
F9C07_2075764	-1.94657		-2.10063	integral membrane PTH11-like protein				membrane [GO:0016020]										AFLA_010720
F9C07_2067802	-1.95056		-1.30455	hypothetical protein				membrane [GO:0016020]										AFLA_003400
F9C07_3335	-1.95107			putative plasma membrane channel protein	Ion channels			membrane [GO:0016020]										AFLA_014500
F9C07_5957	-1.96275		-1.51319	putative integral membrane protein	Transporters			membrane [GO:0016020]	metal ion transmembrane transporter activity [GO:0046873]									AFLA_046300
F9C07_8734	-1.96953		-1.88245	alpha,alpha-trehalose glucohydrolase TreA/Ath1			carbohydrate metabolic process [GO:0005975]		alpha,alpha-trehalase activity [GO:0004555]; carbohydrate binding [GO:0030246]	signal peptide	0.991109	Apoplastic	0.69					AFLA_090490
F9C07_11127	-1.96987			hypothetical protein														AFLA_051360
F9C07_4365	-1.97278		-1.14153	alpha-ketoglutarate-dependent taurine dioxygenase					dioxygenase activity [GO:0051213]									AFLA_106290
F9C07_11528	-1.97359		-1.08899	putative sugar transporter			carbohydrate transport [GO:0008643]	membrane [GO:0016020]	transmembrane transporter activity [GO:0022857]									AFLA_097900
F9C07_1360555	-1.97947		-2.99101	chitinase	Amino sugar and nucleotide sugar metabolism		chitin catabolic process [GO:0006032]; polysaccharide catabolic process [GO:0000272]		chitin binding [GO:0008061]; chitinase activity [GO:0004568]	signal peptide	0.999698							AFLA_104680
F9C07_2230443	-1.97962		-2.76695	MFS transporter			myo-inositol transport [GO:0015798]; polyol transmembrane transport [GO:0015791]	membrane [GO:0016020]	transmembrane transporter activity [GO:0022857]									AFLA_108140
F9C07_2279993	-1.9823		-2.63271	carboxylesterase					hydrolase activity [GO:0016787]									AFLA_049530
F9C07_11291	-1.9905		-1.56518	hypothetical protein														AFLA_053000
F9C07_2056361	-1.99187		-1.89053	hypothetical protein				membrane [GO:0016020]										AFLA_123640
F9C07_1926	-1.99228		-1.97331	hypothetical protein				membrane [GO:0016020]										AFLA_025500
F9C07_4225	-1.99791		-2.44984	glycoside hydrolase superfamily			cell wall macromolecule catabolic process [GO:0016998]; peptidoglycan catabolic process [GO:0009253]		lysozyme activity [GO:0003796]	signal peptide	0.763864							AFLA_104880
F9C07_1176390	-2.00462		-1.92944	hypothetical protein						signal peptide	0.999701	Apoplastic	0.76	Apoplastic effector	0.756			*
F9C07_2286858	-2.00572		-1.70507	hypothetical protein						signal peptide	0.999733			Cytoplasmic effector	0.839			AFLA_097190
F9C07_2282714	-2.00754		-1.58849	putative lysozyme			cell wall macromolecule catabolic process [GO:0016998]; defense response to bacterium [GO:0042742]; killing of cells of another organism [GO:0031640]; peptidoglycan catabolic process [GO:0009253]	host cell cytoplasm [GO:0030430]	lysozyme activity [GO:0003796]	signal peptide	0.999106			Apoplastic effector	0.769			AFLA_138180
F9C07_2060132	-2.0102		-1.24954	hypothetical protein					lipid binding [GO:0008289]									AFLA_051050
F9C07_2282560	-2.01073	1.04121	-3.17474	FAD/FMN-containing dehydrogenase			organic substance biosynthetic process [GO:1901576]		FAD binding [GO:0071949]; oxidoreductase activity [GO:0016491]									AFLA_136260
F9C07_2665	-2.01081		-1.17606	hypothetical protein														AFLA_032900
F9C07_2285206	-2.01119		-1.06118	hypothetical protein														AFLA_091720
F9C07_2204561	-2.01597		-1.04043	hypothetical protein					oxidoreductase activity [GO:0016491]									AFLA_095520
F9C07_12	-2.01691		-1.47339	hypothetical protein														AFLA_072290
F9C07_9692	-2.01799		-1.26452	putative MFS sugar transporter Stl1			carbohydrate transport [GO:0008643]	membrane [GO:0016020]	transmembrane transporter activity [GO:0022857]									AFLA_126340
F9C07_1811	-2.02158		-2.3278	putative daf-9 isoform A					heme binding [GO:0020037]; iron ion binding [GO:0005506]; monooxygenase activity [GO:0004497]; oxidoreductase activity, acting on paired donors, with incorporation or reduction of molecular oxygen [GO:0016705]									AFLA_024350
F9C07_3271	-2.02819		-1.69709	BNR/Asp-box repeat domain protein														AFLA_013860
F9C07_2276695	-2.02852		-1.69853	putative oligopeptide transporter			protein transport [GO:0015031]	membrane [GO:0016020]	oligopeptide transmembrane transporter activity [GO:0035673]									AFLA_123970
F9C07_1258809	-2.03631		-1.2726	fungal-specific transcription factor domain-containing protein			DNA-templated transcription [GO:0006351]	nucleus [GO:0005634]	DNA binding [GO:0003677]; DNA-binding transcription factor activity, RNA polymerase II-specific [GO:0000981]; zinc ion binding [GO:0008270]									AFLA_032690
F9C07_11207	-2.04113		-1.62922	metallo-beta-lactamase family protein														AFLA_052160
F9C07_9691	-2.04469		-1.10732	hypothetical protein														AFLA_126330
F9C07_4892	-2.0492		-1.43337	hypothetical protein														AFLA_111580
F9C07_3132	-2.05256		-1.04856	hypothetical protein														AFLA_037590
F9C07_1937753	-2.05482		-2.12116	hypothetical protein				membrane [GO:0016020]		signal peptide	0.999762	Apoplastic	0.61					*
F9C07_2280890	-2.05856		-1.83869	mannitol-1-phosphate/altronate dehydrogenase	Fructose and mannose metabolism		mannitol metabolic process [GO:0019594]		mannitol-1-phosphate 5-dehydrogenase activity [GO:0008926]									AFLA_043980
F9C07_2226907	-2.06038		-1.64825	hypothetical protein				membrane [GO:0016020]										*
F9C07_2282647	-2.06183		-1.71671	hypothetical protein;flbC				nucleus [GO:0005634]										AFLA_137320
F9C07_12192	-2.06961		-1.83497	hypothetical protein		smurf_cluster_42												AFLA_116200
F9C07_1799678	-2.07021		-1.23567	MFS transporter				membrane [GO:0016020]	transmembrane transporter activity [GO:0022857]									AFLA_101900
F9C07_2285513	-2.07506		-2.58946	putative transporter				membrane [GO:0016020]	transmembrane transporter activity [GO:0022857]									*
F9C07_2246838	-2.07524		-2.18935	hypothetical protein				membrane [GO:0016020]										AFLA_070240
F9C07_1715	-2.0821	1.85262	-3.99473	putative cutinase precursor				extracellular region [GO:0005576]	cutinase activity [GO:0050525]	signal peptide	0.99973	Apoplastic	0.64					AFLA_023390
F9C07_2287284	-2.0826	1.36162	-3.63931	FAD-dependent oxygenase			organic substance biosynthetic process [GO:1901576]		FAD binding [GO:0071949]; oxidoreductase activity [GO:0016491]	signal peptide	0.987853							*
F9C07_2257404	-2.08545		-2.48086	permease of the major facilitator superfamily		smurf_cluster_2		membrane [GO:0016020]	transmembrane transporter activity [GO:0022857]									AFLA_004260
F9C07_2236682	-2.0901		-2.23987	lipase/thioesterase family protein				membrane [GO:0016020]	hydrolase activity [GO:0016787]									AFLA_118590
F9C07_2276722	-2.09245		-1.85678	Metallo-peptidase family M12-domain-containing protein			proteolysis [GO:0006508]	membrane [GO:0016020]	metal ion binding [GO:0046872]; metalloendopeptidase activity [GO:0004222]	signal peptide	0.999768	Apoplastic	0.58					AFLA_124260
F9C07_1826	-2.09784		-2.16777	hypothetical protein														AFLA_024500
F9C07_11195	-2.09837		-1.47619	hypothetical protein	Thermogenesis;Mitochondrial biogenesis		mitochondrial respiratory chain complex I assembly [GO:0032981]	membrane [GO:0016020]										AFLA_052040
F9C07_3214	-2.09859		-2.86607	hypothetical protein														AFLA_013290
F9C07_2280303	-2.10555		-1.58457	Alpha/Beta hydrolase protein					hydrolase activity [GO:0016787]	signal peptide	0.999752	Apoplastic	0.58					AFLA_053240
F9C07_2282757	-2.10975		-2.41828	putative aquaporin	Transporters		polyol transmembrane transport [GO:0015791]	membrane [GO:0016020]	channel activity [GO:0015267]									AFLA_138670
F9C07_2276757	-2.11243		-2.67066	pectin lyase fold/virulence factor			cell wall organization [GO:0071555]; polysaccharide catabolic process [GO:0000272]	extracellular region [GO:0005576]	pectate lyase activity [GO:0030570]; pectin lyase activity [GO:0047490]	signal peptide	0.999773	Apoplastic	0.91					AFLA_124660
F9C07_2284541	-2.1176	-1.01232	-1.04912	polyketide synthase module	Polyketide biosynthesis proteins		fatty acid biosynthetic process [GO:0006633]; heterocycle biosynthetic process [GO:0018130]; organic cyclic compound biosynthetic process [GO:1901362]; secondary metabolite biosynthetic process [GO:0044550]		3-oxoacyl-[acyl-carrier-protein] synthase activity [GO:0004315]; phosphopantetheine binding [GO:0031177]									AFLA_060020
F9C07_2281363	-2.11921		-1.46894	DUF636 domain protein					carbon-sulfur lyase activity [GO:0016846]									AFLA_105000
F9C07_2064544	-2.122			Mss4-like protein					carbon-sulfur lyase activity [GO:0016846]; metal ion binding [GO:0046872]									*
F9C07_2279131	-2.12784		-1.73715	putative phosphatase														AFLA_079850
F9C07_1361536	-2.12896		-1.35775	hypothetical protein				membrane [GO:0016020]										AFLA_104720
F9C07_7681	-2.14256		-1.22531	putative D-alanine--D-alanine ligase			cell wall organization [GO:0071555]		ATP binding [GO:0005524]; D-alanine-D-alanine ligase activity [GO:0008716]; metal ion binding [GO:0046872]									AFLA_138040
F9C07_2076941	-2.14272		-1.75355	hypothetical protein						signal peptide	0.999791	Apoplastic	0.7					AFLA_117090
F9C07_11864	-2.16125		-2.0928	putative WSC domain protein						signal peptide	0.999728	Apoplastic	0.74	Apoplastic effector	0.75			AFLA_101270
F9C07_6399	-2.16805		-1.749	putative glutathione S-transferase GST-6.0	Glutathione metabolism;Metabolism of xenobiotics by cytochrome P450;Drug metabolism - cytochrome P450;Drug metabolism - other enzymes;Longevity regulating pathway - worm;Pathways in cancer;Chemical carcinogenesis - DNA adducts;Chemical carcinogenesis - receptor activation;Chemical carcinogenesis - reactive oxygen species;Hepatocellular carcinoma;Fluid shear stress and atherosclerosis;Platinum dru…				transferase activity [GO:0016740]									AFLA_057900
F9C07_7273	-2.16834		-2.14244	ribose/galactose isomerase	Pentose phosphate pathway;Fructose and mannose metabolism;Carbon fixation in photosynthetic organisms		carbohydrate metabolic process [GO:0005975]		isomerase activity [GO:0016853]									AFLA_133940
F9C07_2287674	-2.16923		-1.88327	Zn(II)2Cys6 transcription factor			DNA-templated transcription [GO:0006351]	nucleus [GO:0005634]	DNA binding [GO:0003677]; DNA-binding transcription factor activity, RNA polymerase II-specific [GO:0000981]; zinc ion binding [GO:0008270]									*
F9C07_2284638	-2.17239		-1.32879	hypothetical protein					oxidoreductase activity [GO:0016491]									AFLA_058840
F9C07_2282962	-2.1753		-1.33466	MFS monosaccharide transporter				membrane [GO:0016020]	transmembrane transporter activity [GO:0022857]									AFLA_014200
F9C07_2070054	-2.18008	1.26278	-3.49061	fungal chitosanase of glycosyl hydrolase group 75-domain-containing protein	Amino sugar and nucleotide sugar metabolism		polysaccharide catabolic process [GO:0000272]	extracellular region [GO:0005576]	chitosanase activity [GO:0016977]	signal peptide	0.993205	Apoplastic	0.86	Apoplastic effector	0.636			*
F9C07_1225	-2.19923		-1.41031	putative heat shock protein Hsp98/Hsp104/ClpA	Longevity regulating pathway - multiple species;Chaperones and folding catalysts				ATP binding [GO:0005524]; ATP hydrolysis activity [GO:0016887]									AFLA_084460
F9C07_11602	-2.2011		-1.6502	isoflavone reductase family protein					oxidoreductase activity [GO:0016491]									AFLA_098640
F9C07_11643	-2.20783		-1.74813	hypothetical protein						signal peptide	0.999731	Apoplastic	0.7	Apoplastic effector	0.541			AFLA_099050
F9C07_2225321	-2.20997		-2.33942	hypothetical protein				membrane [GO:0016020]										AFLA_128690
F9C07_4860	-2.21127		-1.01863	mannose-6-phosphate isomerase, class I	Fructose and mannose metabolism;Amino sugar and nucleotide sugar metabolism;O-Antigen nucleotide sugar biosynthesis		carbohydrate metabolic process [GO:0005975]; GDP-mannose biosynthetic process [GO:0009298]		mannose-6-phosphate isomerase activity [GO:0004476]; zinc ion binding [GO:0008270]									AFLA_111260
F9C07_2210849	-2.21474		-1.41971	hypothetical protein				membrane [GO:0016020]										*
F9C07_594	-2.2149		-2.71009	cell wall glucanase/allergen F16-like protein			carbohydrate metabolic process [GO:0005975]; cell wall organization [GO:0071555]	plasma membrane [GO:0005886]; side of membrane [GO:0098552]	hydrolase activity, hydrolyzing O-glycosyl compounds [GO:0004553]	signal peptide	0.999723	Apoplastic	0.82	Apoplastic effector	0.528			AFLA_078120
F9C07_1407666	-2.22006		-1.02742	L-lactate dehydrogenase					FMN binding [GO:0010181]; oxidoreductase activity [GO:0016491]									AFLA_112800
F9C07_11917	-2.2217	1.02672	-3.36409	glycoside hydrolase superfamily	Amino sugar and nucleotide sugar metabolism		chitin catabolic process [GO:0006032]; polysaccharide catabolic process [GO:0000272]		chitin binding [GO:0008061]; chitinase activity [GO:0004568]	signal peptide	0.999625	Apoplastic	0.87	Apoplastic effector	0.577			AFLA_101800
F9C07_7674	-2.22932		-1.47364	hypothetical protein			phosphatidylinositol metabolic process [GO:0046488]; phosphorylation [GO:0016310]	membrane [GO:0016020]	ATP binding [GO:0005524]; phosphatidylinositol kinase activity [GO:0052742]									AFLA_137970
F9C07_2283399	-2.23117		-3.1887	Alpha/Beta hydrolase protein			proteolysis [GO:0006508]		serine-type carboxypeptidase activity [GO:0004185]	signal peptide	0.999756	Apoplastic	0.6					*
F9C07_2279316	-2.2373	-1.42186		putative polyketide synthase		smurf_cluster_27-Asparasone A	fatty acid biosynthetic process [GO:0006633]; heterocycle biosynthetic process [GO:0018130]; organic cyclic compound biosynthetic process [GO:1901362]; toxin biosynthetic process [GO:0009403]		3-oxoacyl-[acyl-carrier-protein] synthase activity [GO:0004315]; phosphopantetheine binding [GO:0031177]									AFLA_082150
F9C07_3759	-2.24446		-2.20896	putative magnesium and cobalt transport protein and translocase of inner mitochondrial membrane	Transporters			membrane [GO:0016020]	magnesium ion transmembrane transporter activity [GO:0015095]									AFLA_018740
F9C07_2231002	-2.25692		-1.49366	hypothetical protein				membrane [GO:0016020]										AFLA_114100
F9C07_2205551	-2.25892		-1.7141	CP2 transcription factor-domain-containing protein			regulation of transcription by RNA polymerase II [GO:0006357]	nucleus [GO:0005634]	DNA-binding transcription factor activity [GO:0003700]									AFLA_097380
F9C07_2284328	-2.26696		-1.49685	putative non-classical export protein Nce102				membrane [GO:0016020]										AFLA_062460
F9C07_2054772	-2.27041		-1.13554	glucose dehydrogenase					flavin adenine dinucleotide binding [GO:0050660]; oxidoreductase activity, acting on CH-OH group of donors [GO:0016614]	signal peptide	0.997388	Apoplastic	0.59					AFLA_037690
F9C07_1352621	-2.27548		-1.37071	hypothetical protein				membrane [GO:0016020]										*
F9C07_1171083	-2.29431		-1.32368	NAD-dependent aldehyde dehydrogenase					oxidoreductase activity, acting on the aldehyde or oxo group of donors, NAD or NADP as acceptor [GO:0016620]									*
F9C07_1579910	-2.29935		-3.50499	hypothetical protein				membrane [GO:0016020]										AFLA_005560
F9C07_4470	-2.30213		-2.44906	putative C4-dicarboxylate transporter/malic acid transport protein				membrane [GO:0016020]	malate transmembrane transporter activity [GO:0015140]									AFLA_107340
F9C07_2084566	-2.30541		-1.40334	glycoside hydrolase superfamily					hydrolase activity [GO:0016787]									AFLA_050990
F9C07_10524	-2.30695		-1.34639	auxin efflux carrier superfamily	Transporters		transmembrane transport [GO:0055085]	membrane [GO:0016020]										AFLA_004580
F9C07_4001	-2.307			aldo/keto reductase family protein	Glycolysis / Gluconeogenesis;Pentose and glucuronate interconversions;Ascorbate and aldarate metabolism;Pyruvate metabolism;Glycerolipid metabolism;Caprolactam degradation;Chemical carcinogenesis - reactive oxygen species;Exosome				oxidoreductase activity [GO:0016491]									AFLA_021160
F9C07_2283458	-2.31007		-1.66865	stomatin family protein	Transporters;Exosome			plasma membrane [GO:0005886]										AFLA_020380
F9C07_6570	-2.31656		-2.38361	hypothetical protein						signal peptide	0.999661	Apoplastic	0.88	Apoplastic/cytoplasmic effector	0.859/0.756			AFLA_059610
F9C07_1703	-2.32858		-1.91787	synaptic vesicle transporter	Transporters			membrane [GO:0016020]	transmembrane transporter activity [GO:0022857]									AFLA_023270
F9C07_2286480	-2.33893		-3.04819	putative NADH-cytochrome B5 reductase	Sulfur metabolism				molybdenum ion binding [GO:0030151]; oxidoreductase activity [GO:0016491]									AFLA_101780
F9C07_1055498	-2.34423		-1.52274	Alpha/Beta hydrolase protein	Peptidases and inhibitors				protein methylesterase activity [GO:0051723]									AFLA_080600
F9C07_2281252	-2.34554		-3.42279	hypothetical protein														AFLA_114710
F9C07_2232611	-2.35619			hypothetical protein														AFLA_020940
F9C07_2234375	-2.3576		-1.90191	hypothetical protein														*
F9C07_10358	-2.35912		-2.68478	putative flavonoid 3-hydroxylase		smurf_cluster_1			heme binding [GO:0020037]; iron ion binding [GO:0005506]; monooxygenase activity [GO:0004497]; oxidoreductase activity, acting on paired donors, with incorporation or reduction of molecular oxygen [GO:0016705]									AFLA_002920
F9C07_2566	-2.36678		-1.42271	putative acetate kinase	Pyruvate metabolism;Propanoate metabolism;Carbon fixation pathways in prokaryotes;Methane metabolism;Taurine and hypotaurine metabolism		acetyl-CoA biosynthetic process [GO:0006085]; organic acid metabolic process [GO:0006082]; phosphorylation [GO:0016310]		acetate kinase activity [GO:0008776]; ATP binding [GO:0005524]; magnesium ion binding [GO:0000287]									AFLA_031910
F9C07_2278433	-2.37094		-1.62984	N-acetylmuramoyl-L-alanine amidase domain-containing protein			peptidoglycan catabolic process [GO:0009253]	membrane [GO:0016020]	N-acetylmuramoyl-L-alanine amidase activity [GO:0008745]; zinc ion binding [GO:0008270]	signal peptide	0.690556			Cytoplasmic effector	0.542			AFLA_023800
F9C07_2227841	-2.38069			hypothetical protein														*
F9C07_5243	-2.38239			putative endoglucanase-1 precursor			polysaccharide catabolic process [GO:0000272]	extracellular region [GO:0005576]	cellulase activity [GO:0008810]	signal peptide	0.999736	Apoplastic	0.82	Apoplastic effector	0.802			AFLA_039160
F9C07_2280838	-2.39626		-1.49342	SUR7/PalI family-domain-containing protein				plasma membrane [GO:0005886]										AFLA_043380
F9C07_2282584	-2.39782		-1.73914	hypothetical protein														AFLA_136510
F9C07_12952	-2.40014		-1.60254	putative MFS multidrug transporter				membrane [GO:0016020]	transmembrane transporter activity [GO:0022857]									AFLA_008410
F9C07_3201	-2.4029		-2.84676	methyltransferase family protein			methylation [GO:0032259]		methyltransferase activity [GO:0008168]									AFLA_013160
F9C07_2282935	-2.41154	1.51166	-4.03979	secretory lipase-domain-containing protein			lipid catabolic process [GO:0016042]		triglyceride lipase activity [GO:0004806]	signal peptide	0.999772							AFLA_013880
F9C07_2283425	-2.41614		-1.82129	hypothetical protein				membrane [GO:0016020]										AFLA_019960
F9C07_2287280	-2.41931		-1.60232	hypothetical protein														AFLA_120660
F9C07_11012	-2.42494		-2.27228	hypothetical protein						signal peptide	0.999778	Apoplastic	0.74					AFLA_050200
F9C07_12929	-2.43341		-1.60808	putative heat shock trehalose synthase														AFLA_008180
F9C07_2285414	-2.4371		-3.12539	hypothetical protein						signal peptide	0.99972	Apoplastic	0.56	Apoplastic effector	0.833			AFLA_094270
F9C07_664	-2.43901		-1.80217	hypothetical protein														AFLA_078820
F9C07_7654	-2.44235		-1.9897	UMTA methyltransferase family protein			methylation [GO:0032259]		methyltransferase activity [GO:0008168]									AFLA_137770
F9C07_1181288	-2.44415		-2.49817	putative short chain-type dehydrogenase														*
F9C07_7127	-2.44442		-1.79945	hypothetical protein			DNA repair [GO:0006281]		catalytic activity [GO:0003824]									AFLA_132480
F9C07_3358	-2.44744		-1.8122	UreD urease accessory protein-domain-containing protein	Protein processing		nitrogen compound metabolic process [GO:0006807]		nickel cation binding [GO:0016151]									AFLA_014730
F9C07_3851	-2.44948		-1.56481	putative deoxyribonuclease tatD					metal ion binding [GO:0046872]; nuclease activity [GO:0004518]									AFLA_019660
F9C07_2228735	-2.44964		-1.84706	inositol phospholipid synthesis protein, Scs3p			lipid droplet formation [GO:0140042]; phospholipid biosynthetic process [GO:0008654]	endoplasmic reticulum membrane [GO:0005789]	acyl-coenzyme A diphosphatase activity [GO:0106399]								FIT2B	AFLA_051150
F9C07_6808	-2.46121	-1.01487	-1.33658	hypothetical protein														AFLA_061990
F9C07_2286576	-2.46441		-3.24855	synaptic vesicle transporter				membrane [GO:0016020]	transmembrane transporter activity [GO:0022857]									AFLA_100620
F9C07_501	-2.46489		-2.09804	FAD dependent oxidoreductase					oxidoreductase activity [GO:0016491]	signal peptide	0.997137							AFLA_077190
F9C07_2277668	-2.46869		-1.76662	hypothetical protein														AFLA_032890
F9C07_2278145	-2.47268			hypothetical protein														AFLA_027100
F9C07_1015751	-2.47468		-2.09597	C4-dicarboxylate transporter/malic acid transport protein				membrane [GO:0016020]	malate transmembrane transporter activity [GO:0015140]									AFLA_075930
F9C07_2285401	-2.48792		-2.23538	hypothetical protein			phosphorylation [GO:0016310]	cytoplasm [GO:0005737]; cytoskeleton [GO:0005856]	ATP binding [GO:0005524]; diphosphoinositol-pentakisphosphate kinase activity [GO:0033857]; inositol heptakisphosphate kinase activity [GO:0000829]; inositol hexakisphosphate 1-kinase activity [GO:0052723]; inositol hexakisphosphate 3-kinase activity [GO:0052724]; inositol hexakisphosphate 5-kinase activity [GO:0000832]; inositol-1,3,4,5,6-pentakisphosphate kinase activity [GO:0000827]									*
F9C07_2282606	-2.49618		-1.77395	hypothetical protein			cardiolipin biosynthetic process [GO:0032049]		phosphatidyltransferase activity [GO:0030572]									AFLA_136770
F9C07_2282729	-2.50688		-2.05183	putative endo-1,4-beta-xylanase B precursor			xylan catabolic process [GO:0045493]	extracellular region [GO:0005576]	endo-1,4-beta-xylanase activity [GO:0031176]	signal peptide	0.99978	Apoplastic	0.68	Apoplastic effector	0.866			AFLA_138360
F9C07_2280993	-2.51624	-1.2626	-1.19617	phytanoyl-CoA dioxygenase family protein			fatty acid alpha-oxidation [GO:0001561]		phytanoyl-CoA dioxygenase activity [GO:0048244]									AFLA_045110
F9C07_12212	-2.5188		-2.05235	putative MFS glucose transporter			carbohydrate transport [GO:0008643]	membrane [GO:0016020]	transmembrane transporter activity [GO:0022857]									AFLA_116400
F9C07_2284600	-2.52203		-2.15427	class II aldolase/adducin domain protein														AFLA_059250
F9C07_1175546	-2.5237		-1.3213	sensor histidine kinase/response regulator					ATP binding [GO:0005524]; phosphorelay sensor kinase activity [GO:0000155]									AFLA_123400
F9C07_11058	-2.52835		-1.74952	hypothetical protein														AFLA_050660
F9C07_13234	-2.52947		-2.64033	hypothetical protein					NAD glycohydrolase activity [GO:0061810]	signal peptide	0.999739							AFLA_011240
F9C07_5806	-2.5298		-1.02529	conidiation-specific family protein														AFLA_044790
F9C07_2135362	-2.5397		-1.82091	hypothetical protein				mitochondrial outer membrane [GO:0005741]	nascent polypeptide-associated complex binding [GO:1990593]									AFLA_076690
F9C07_2102169	-2.54932		-1.66885	hypothetical protein														*
F9C07_2162193	-2.55291		-2.34086	hypothetical protein				membrane [GO:0016020]										*
F9C07_1872800	-2.56266		-1.57934	hypothetical protein	Transporters			membrane [GO:0016020]	calcium-activated cation channel activity [GO:0005227]									AFLA_045960
F9C07_8509	-2.56286		-1.92121	phosphatidylserine decarboxylase family protein	Glycerophospholipid metabolism	smurf_cluster_25	phospholipid biosynthetic process [GO:0008654]		phosphatidylserine decarboxylase activity [GO:0004609]									AFLA_070850
F9C07_2074045	-2.5659		-3.51404	Ribonuclease/ribotoxin					RNA binding [GO:0003723]; RNA nuclease activity [GO:0004540]									AFLA_065400
F9C07_2278087	-2.59713	1.34223	-3.98101	subtilisin-related protease	Peptidases and inhibitors		proteolysis [GO:0006508]	extracellular region [GO:0005576]	serine-type endopeptidase activity [GO:0004252]	signal peptide	0.99963							AFLA_027810
F9C07_1030722	-2.60829		-2.32643	hypothetical protein				membrane [GO:0016020]; nucleus [GO:0005634]	DNA binding [GO:0003677]; DNA-binding transcription factor activity, RNA polymerase II-specific [GO:0000981]; zinc ion binding [GO:0008270]									AFLA_077170
F9C07_8909	-2.6102		-1.83859	putative calcium/calmodulin-dependent protein kinase	Protein kinases		phosphorylation [GO:0016310]		ATP binding [GO:0005524]; protein kinase activity [GO:0004672]									AFLA_092240
F9C07_2055353	-2.61085		-1.10226	C2 domain protein			endoplasmic reticulum-plasma membrane tethering [GO:0061817]; lipid transport [GO:0006869]	membrane [GO:0016020]	lipid binding [GO:0008289]									AFLA_027110
F9C07_2149564	-2.61136		-2.70787	ABC-type Fe3+ transport system, periplasmic component						signal peptide	0.999252							AFLA_109960
F9C07_1955646	-2.61543		-2.63745	hypothetical protein					chitin binding [GO:0008061]	signal peptide	0.999755	Apoplastic	0.68					*
F9C07_11277	-2.61802		-1.63356	putative chaperone/heat shock protein Hsp12														AFLA_052860
F9C07_2285404	-2.6229		-2.69839	protocatechuate 3,4-dioxygenase beta subunit					iron ion binding [GO:0005506]; oxidoreductase activity, acting on single donors with incorporation of molecular oxygen, incorporation of two atoms of oxygen [GO:0016702]	signal peptide	0.999464							AFLA_094140
F9C07_2227056	-2.64483		-1.43501	dehydrogenase with different specificitie			cellular biosynthetic process [GO:0044249]; organic cyclic compound biosynthetic process [GO:1901362]; secondary metabolite biosynthetic process [GO:0044550]		oxidoreductase activity [GO:0016491]									AFLA_073800
F9C07_1015534	-2.64588		-2.27947	hypothetical protein														*
F9C07_3670	-2.64678		-1.59657	hypothetical protein														AFLA_017850
F9C07_2126779	-2.64992		-1.64112	hypothetical protein														AFLA_128850
F9C07_2276764	-2.66141			beta-glucuronidase	Pentose and glucuronate interconversions;Ascorbate and aldarate metabolism;Glycosaminoglycan degradation;Porphyrin metabolism;Flavone and flavonol biosynthesis;Drug metabolism - other enzymes;Lysosome		carbohydrate metabolic process [GO:0005975]		hydrolase activity, hydrolyzing O-glycosyl compounds [GO:0004553]	signal peptide	0.999681							AFLA_124740
F9C07_12817	-2.67612		-2.4372	putative cytochrome P450 monooxygenase					heme binding [GO:0020037]; iron ion binding [GO:0005506]; monooxygenase activity [GO:0004497]; oxidoreductase activity, acting on paired donors, with incorporation or reduction of molecular oxygen [GO:0016705]									AFLA_122460
F9C07_10660	-2.67835		-1.82265	putative stress response RCI peptide				membrane [GO:0016020]										AFLA_005950
F9C07_4609	-2.6926		-1.82157	hypothetical protein					calcium ion binding [GO:0005509]									AFLA_108740
F9C07_2278809	-2.69404	1.16551	-4.48425	hypothetical protein				membrane [GO:0016020]										AFLA_075780
F9C07_3232	-2.69509		-1.32691	putative flavin-containing amine oxidasedehydrogenase														AFLA_013470
F9C07_8733	-2.69565		-2.74073	hypothetical protein														AFLA_090480
F9C07_2285506	-2.70763		-3.77033	hypothetical protein														AFLA_095310
F9C07_2285761	-2.7137		-2.54929	putative MFS alpha-glucoside transporter				membrane [GO:0016020]	transmembrane transporter activity [GO:0022857]									AFLA_065640
F9C07_2006	-2.73572		-1.78953	hypothetical protein	Calcium signaling pathway;Cellular senescence;NOD-like receptor signaling pathway;Alzheimer disease;Parkinson disease;Amyotrophic lateral sclerosis;Spinocerebellar ataxia;Prion disease;Pathways of neurodegeneration - multiple diseases;Mitochondrial biogenesis;Transporters		mitochondrial calcium ion homeostasis [GO:0051560]	mitochondrial inner membrane [GO:0005743]	calcium channel activity [GO:0005262]; uniporter activity [GO:0015292]									AFLA_026310
F9C07_2286188	-2.73994		-2.80325	hypothetical protein						signal peptide	0.999708	Apoplastic	0.75	Apoplastic effector	0.68			AFLA_070470
F9C07_11051	-2.74071		-1.70721	hypothetical protein														AFLA_050590
F9C07_1952248	-2.74349	1.21275	-4.08558	hypothetical protein				membrane [GO:0016020]										*
F9C07_2285036	-2.74932		-3.01332	putative chalcone synthase	Polyketide biosynthesis proteins		organic substance biosynthetic process [GO:1901576]; secondary metabolite biosynthetic process [GO:0044550]		acyltransferase activity, transferring groups other than amino-acyl groups [GO:0016747]									AFLA_089620
F9C07_9031	-2.75079		-2.20788	hypothetical protein				membrane [GO:0016020]										AFLA_093460
F9C07_2286115	-2.75468		-2.88513	hypothetical protein						signal peptide	0.999785	Apoplastic	0.79	Apoplastic effector	0.846			AFLA_069620
F9C07_8049	-2.76306		-2.05226	hypothetical protein														AFLA_066250
F9C07_2282446	-2.76399		-2.02893	putative mitochondrial phosphate transporter Pic2	Transporters;Exosome		mitochondrial phosphate ion transmembrane transport [GO:1990547]	mitochondrial inner membrane [GO:0005743]	inorganic phosphate transmembrane transporter activity [GO:0005315]									AFLA_134930
F9C07_2287545	-2.77168		-2.50469	putative taurine catabolism dioxygenase					dioxygenase activity [GO:0051213]									AFLA_011200
F9C07_2286842	-2.77877		-1.95255	chitin synthesis regulation, congo red resistance, RCR protein				membrane [GO:0016020]										AFLA_097370
F9C07_10932	-2.78052		-2.7344	hypothetical protein			organic substance biosynthetic process [GO:1901576]		FAD binding [GO:0071949]; oxidoreductase activity [GO:0016491]	signal peptide	0.999728	Apoplastic	0.59					AFLA_049400
F9C07_1938016	-2.78923		-3.21174	amino acid transporter				membrane [GO:0016020]	transmembrane transporter activity [GO:0022857]									*
F9C07_2206123	-2.79045		-3.08781	prion-inhibition and propagation-domain-containing protein					ATP binding [GO:0005524]; protein kinase activity [GO:0004672]									AFLA_010830
F9C07_2061931	-2.80604		-1.75296	UDP-glucuronosyl and UDP-glucosyl transferase			carbohydrate metabolic process [GO:0005975]; lipid glycosylation [GO:0030259]		sterol 3-beta-glucosyltransferase activity [GO:0016906]									AFLA_073060
F9C07_2181699	-2.8166		-1.52267	hypothetical protein				membrane [GO:0016020]										*
F9C07_2285741	-2.82026		-4.10819	hypothetical protein														AFLA_065410
F9C07_7951	-2.86364		-3.02851	Alpha/Beta hydrolase protein					hydrolase activity [GO:0016787]	signal peptide	0.999767							AFLA_065270
F9C07_9623	-2.87496		-3.64906	hypothetical protein		smurf_cluster_49				signal peptide	0.999722			Cytoplasmic effector	0.725			AFLA_125650
F9C07_2770	-2.88519	-1.49883	-1.21876	UbiD decarboxylyase family	Phenylpropanoid biosynthesis		cinnamic acid catabolic process [GO:0046281]; ferulate metabolic process [GO:0033494]	cytoplasm [GO:0005737]	carboxy-lyase activity [GO:0016831]; metal ion binding [GO:0046872]									AFLA_033950
F9C07_2071206	-2.88979		-2.27011	hypothetical protein														AFLA_095450
F9C07_2253795	-2.90314		-1.35287	hypothetical protein					metallopeptidase activity [GO:0008237]									*
F9C07_2258970	-2.91206		-2.58495	signal transduction histidine kinase	Two-component system;Protein kinases				phosphorelay sensor kinase activity [GO:0000155]									AFLA_056460
F9C07_11427	-2.92073		-1.72638	putative short-chain dehydrogenase			cellular biosynthetic process [GO:0044249]; organic cyclic compound biosynthetic process [GO:1901362]; secondary metabolite biosynthetic process [GO:0044550]		oxidoreductase activity [GO:0016491]									AFLA_054370
F9C07_1955627	-2.92732		-3.09555	hypothetical protein				membrane [GO:0016020]										AFLA_010100
F9C07_1880892	-2.9325	-2.57957		pyrG			'de novo' pyrimidine nucleobase biosynthetic process [GO:0006207]; 'de novo' UMP biosynthetic process [GO:0044205]		orotidine-5'-phosphate decarboxylase activity [GO:0004590]									AFLA_046650
F9C07_1392318	-2.93555		-1.01312	amino acid transporter	Transporters			membrane [GO:0016020]	transmembrane transporter activity [GO:0022857]									AFLA_110820
F9C07_2285715	-2.95242		-2.37991	sterol glucosyltransferase	Glycosyltransferases		carbohydrate metabolic process [GO:0005975]; lipid glycosylation [GO:0030259]		sterol 3-beta-glucosyltransferase activity [GO:0016906]									AFLA_065130
F9C07_1274	-2.96119		-2.32417	hypothetical protein				membrane [GO:0016020]										AFLA_084950
F9C07_13263	-2.96496	-1.00445	-1.83606	hypothetical protein						signal peptide	0.99973	Apoplastic	0.58	Cytoplasmic/apoplastic effector	0.652/0.799			*
F9C07_9707	-2.96596		-2.8359	hypothetical protein														AFLA_126490
F9C07_2275	-2.97363		-1.76491	hypothetical protein														AFLA_029000
F9C07_2642	-2.99152		-2.631	hypothetical protein						signal peptide	0.999717	Apoplastic	0.59					AFLA_032670
F9C07_2598	-3.00895		-1.85976	hypothetical protein						signal peptide	0.999521			Cytoplasmic effector	0.696			AFLA_032230
F9C07_5181	-3.02734	1.13597	-5.16689	extracellular metallo proteinase mep	Peptidases and inhibitors		proteolysis [GO:0006508]	extracellular space [GO:0005615]	metalloendopeptidase activity [GO:0004222]; zinc ion binding [GO:0008270]	signal peptide	0.999695	Apoplastic	0.69					AFLA_038530
F9C07_2281253	-3.03215		-4.10499	amino acid transporter				membrane [GO:0016020]	transmembrane transporter activity [GO:0022857]									AFLA_114700
F9C07_2278429	-3.03306	-1.61181	-1.28936	sirQ protein			organic substance metabolic process [GO:0071704]											AFLA_023840
F9C07_9935	-3.03565		-2.13827	hypothetical protein														AFLA_128770
F9C07_2284603	-3.03865		-2.55273	hypothetical protein			tryptophan catabolic process to kynurenine [GO:0019441]		arylformamidase activity [GO:0004061]									AFLA_059210
F9C07_2071416	-3.10094		-3.32231	gluconate transport-inducing protein	Transcription factors													AFLA_055650
F9C07_4188	-3.12077		-2.67999	methyltransferase family protein			methylation [GO:0032259]		S-adenosylmethionine-dependent methyltransferase activity [GO:0008757]									AFLA_104510
F9C07_2287027	-3.15012		-3.50928	hypothetical protein														AFLA_117620
F9C07_7922	-3.15013		-2.37596	benzodiazepine receptor family protein	Neuroactive ligand-receptor interaction;Apoptosis - fly;Cholesterol metabolism;Human T-cell leukemia virus 1 infection;Transporters		tetrapyrrole metabolic process [GO:0033013]	membrane [GO:0016020]	tetrapyrrole binding [GO:0046906]									AFLA_064970
F9C07_12428	-3.15866		-2.03477	hypothetical protein														AFLA_118560
F9C07_4891	-3.17477		-2.56091	putative salicylate hydroxylase					FAD binding [GO:0071949]; oxidoreductase activity [GO:0016491]									AFLA_111570
F9C07_1115923	-3.19447		-2.28083	hypothetical protein														AFLA_087940
F9C07_3135	-3.19935		-2.65198	Frag1/DRAM/Sfk1 family-domain-containing protein				membrane [GO:0016020]										AFLA_037620
F9C07_7193	-3.20885		-2.42643	putative alpha/beta hydrolase					hydrolase activity [GO:0016787]									AFLA_133140
F9C07_2239	-3.20962		-3.78038	cytochrome P450 monooxygenase	Steroid biosynthesis;Cytochrome P450				heme binding [GO:0020037]; iron ion binding [GO:0005506]; monooxygenase activity [GO:0004497]; oxidoreductase activity, acting on paired donors, with incorporation or reduction of molecular oxygen [GO:0016705]									AFLA_028640
F9C07_2737	-3.21417		-2.20645	ribosome maturation protein														AFLA_033620
F9C07_9836	-3.21576		-2.34585	hypothetical protein														AFLA_127780
F9C07_2283431	-3.21871		-2.24192	hypothetical protein														*
F9C07_2284687	-3.25183		-3.56046	heterokaryon incompatibility protein-domain-containing protein														AFLA_058270
F9C07_2233219	-3.26397		-1.71298	Caleosin related protein-domain-containing protein		smurf_cluster_1		membrane [GO:0016020]	calcium ion binding [GO:0005509]									AFLA_002850
F9C07_1389798	-3.26843		-3.7216	serine protease	Neuroactive ligand-receptor interaction;Pancreatic secretion;Protein digestion and absorption;Influenza A;Peptidases and inhibitors;Exosome		proteolysis [GO:0006508]		serine-type endopeptidase activity [GO:0004252]	signal peptide	0.999516							AFLA_110190
F9C07_2284713	-3.28376		-2.36599	hypothetical protein														AFLA_057980
F9C07_3828	-3.31532		-3.02469	putative monooxygenase					FAD binding [GO:0071949]; monooxygenase activity [GO:0004497]									AFLA_019430
F9C07_10171	-3.32438		-2.61486	putative MFS transporter Seo1	Transporters			membrane [GO:0016020]	transmembrane transporter activity [GO:0022857]									AFLA_001050
F9C07_1901	-3.33973		-2.37547	Mss4-like protein					carbon-sulfur lyase activity [GO:0016846]; metal ion binding [GO:0046872]									AFLA_025250
F9C07_3671	-3.35531		-2.14072	hypothetical protein														AFLA_017860
F9C07_2203389	-3.37021		-2.69979	deoxyribodipyrimidine photolyase	DNA repair and recombination proteins		cellular response to stimulus [GO:0051716]; nucleobase-containing compound metabolic process [GO:0006139]; response to stress [GO:0006950]		lyase activity [GO:0016829]; organic cyclic compound binding [GO:0097159]									AFLA_001460
F9C07_2100416	-3.38465		-2.44522	hypothetical protein														AFLA_028990
F9C07_2203677	-3.39616		-2.42113	Ppx/GppA phosphatase family-domain-containing protein	Chromosome and associated proteins													*
F9C07_2237665	-3.41249		-2.0629	permease of the major facilitator superfamily	Transporters			membrane [GO:0016020]	transmembrane transporter activity [GO:0022857]									AFLA_124530
F9C07_11438	-3.41955		-2.66695	hypothetical protein						signal peptide	0.871555							AFLA_054480
F9C07_2110302	-3.43519		-3.13153	hypothetical protein														AFLA_116680
F9C07_2287811	-3.44699		-2.72953	flavin-binding monooxygenase-like protein					flavin adenine dinucleotide binding [GO:0050660]; N,N-dimethylaniline monooxygenase activity [GO:0004499]; NADP binding [GO:0050661]									AFLA_007760
F9C07_2279979	-3.46786		-3.08124	aldo/keto reductase family protein					oxidoreductase activity [GO:0016491]									AFLA_049340
F9C07_2284588	-3.47637		-3.34944	integral membrane protein				membrane [GO:0016020]										AFLA_059380
F9C07_8518	-3.48424		-3.21026	RGase A			carbohydrate metabolic process [GO:0005975]; cell wall organization [GO:0071555]	extracellular region [GO:0005576]	polygalacturonase activity [GO:0004650]; rhamnogalacturonan alpha-L-rhamnopyranosyl-(1->4)-alpha-D-galactopyranosyluronide lyase activity [GO:0046576]	signal peptide	0.999737	Apoplastic	0.66					AFLA_070940
F9C07_3518	-3.49474		-3.12697	putative hydrolases or acyltransferase					acyltransferase activity [GO:0016746]; hydrolase activity [GO:0016787]									AFLA_016330
F9C07_2058489	-3.49599		-3.61547	CPA2 familytransporter			proton transmembrane transport [GO:1902600]	membrane [GO:0016020]	antiporter activity [GO:0015297]									*
F9C07_2229854	-3.5192		-2.39854	glycerol-3-phosphate dehydrogenase/dihydroxyacetone 3-phosphate reductase	Glycerophospholipid metabolism;MAPK signaling pathway - yeast		carbohydrate metabolic process [GO:0005975]; glycerol-3-phosphate catabolic process [GO:0046168]	glycerol-3-phosphate dehydrogenase complex [GO:0009331]	glycerol-3-phosphate dehydrogenase [NAD(P)+] activity [GO:0047952]; NAD binding [GO:0051287]; protein homodimerization activity [GO:0042803]									AFLA_046760
F9C07_2259388	-3.53744	1.46628	-6.62496	hypothetical protein				membrane [GO:0016020]										*
F9C07_9351	-3.56432		-2.36128	hypothetical protein														AFLA_096670
F9C07_1184365	-3.57398	1.70548	-5.43669	hydroxymethylglutaryl-CoA reductase			coenzyme A metabolic process [GO:0015936]; isoprenoid biosynthetic process [GO:0008299]; steroid metabolic process [GO:0008202]		hydroxymethylglutaryl-CoA reductase (NADPH) activity [GO:0004420]									AFLA_126760
F9C07_6237	-3.58541		-2.4283	hypothetical protein				membrane [GO:0016020]										AFLA_056280
F9C07_4754	-3.59317		-4.46238	hypothetical protein						signal peptide	0.999761	Apoplastic	0.75	Apoplastic effector	0.696			AFLA_110200
F9C07_4109	-3.61539		-2.7942	Frag1/DRAM/Sfk1 family-domain-containing protein				membrane [GO:0016020]										AFLA_022240
F9C07_9103	-3.61962		-2.60393	hypothetical protein														AFLA_094180
F9C07_6853	-3.64014		-2.45394	phenol acid carboxylase					carboxy-lyase activity [GO:0016831]									AFLA_062440
F9C07_8430	-3.64772		-2.73742	hypothetical protein														AFLA_070060
F9C07_13248	-3.65046	1.05046	-4.81119	Alpha/beta hydrolase fold-1					hydrolase activity [GO:0016787]									AFLA_011380
F9C07_2283072	-3.6679		-2.55732	major facilitator superfamily domain-containing protein				membrane [GO:0016020]	transmembrane transporter activity [GO:0022857]									AFLA_015590
F9C07_2283859	-3.68402		-2.66996	hypothetical protein														AFLA_004690
F9C07_12930	-3.7026		-2.9286	hypothetical protein				membrane [GO:0016020]										AFLA_008190
F9C07_2283071	-3.72244		-2.74944	reductase with broad range of substrate specificity	Fructose and mannose metabolism				oxidoreductase activity [GO:0016491]									AFLA_015580
F9C07_2284570	-3.73224		-3.27283	hypothetical protein					hydrolase activity [GO:0016787]; metal ion binding [GO:0046872]									AFLA_059670
F9C07_1474079	-3.73544		-3.02435	hypothetical protein				membrane [GO:0016020]										*
F9C07_11310	-3.77348		-1.37617	putative homoserine dehydrogenase	Glycine, serine and threonine metabolism;Cysteine and methionine metabolism;Lysine biosynthesis		isoleucine biosynthetic process [GO:0009097]; methionine biosynthetic process [GO:0009086]; threonine biosynthetic process [GO:0009088]		aspartate kinase activity [GO:0004072]; homoserine dehydrogenase activity [GO:0004412]; NADP binding [GO:0050661]									AFLA_053200
F9C07_2399	-3.78502		-3.39785	putative methionyl-tRNA formyltransferase			biosynthetic process [GO:0009058]		hydroxymethyl-, formyl- and related transferase activity [GO:0016742]									AFLA_030240
F9C07_3626	-3.79853		-2.31646	blue light-inducible protein Bli-3														AFLA_017410
F9C07_6806	-3.86551		-3.26853	hypothetical protein														AFLA_061970
F9C07_2236939	-3.91328		-3.24897	N2227-like protein-domain-containing protein	Transporters				S-adenosylmethionine-dependent methyltransferase activity [GO:0008757]									AFLA_121390
F9C07_2276688	-3.96028		-4.16065	RTA1 domain protein				membrane [GO:0016020]										AFLA_123900
F9C07_2278642	-3.98147		-3.02677	hypothetical protein														AFLA_073780
F9C07_2284524	-4.01148	1.20581	-5.2972	putative neutral amino acid permease				membrane [GO:0016020]										AFLA_060200
F9C07_3403	-4.03876		-2.75691	hypothetical protein														AFLA_015180
F9C07_1010544	-4.06816		-3.98509	hypothetical protein						signal peptide	0.999764							AFLA_074650
F9C07_2280931	-4.1434	-3.09309		aldehyde reductase	Ascorbate and aldarate metabolism;Inositol phosphate metabolism		inositol catabolic process [GO:0019310]	cytoplasm [GO:0005737]	inositol oxygenase activity [GO:0050113]; iron ion binding [GO:0005506]									AFLA_044400
F9C07_1172634	-4.18477		-5.36155	hypothetical protein														AFLA_053920
F9C07_2125655	-4.21212		-3.97997	copper fist DNA binding domain-containing protein			DNA-templated transcription [GO:0006351]	nucleus [GO:0005634]	copper ion binding [GO:0005507]; DNA binding [GO:0003677]; DNA-binding transcription factor activity [GO:0003700]									*
F9C07_5471	-4.27216		-3.34967	dienelactone hydrolase			polyketide metabolic process [GO:0030638]		hydrolase activity [GO:0016787]									AFLA_041440
F9C07_2280789	-4.31103		-3.29071	permease of the major facilitator superfamily	Transporters			membrane [GO:0016020]	transmembrane transporter activity [GO:0022857]									AFLA_042770
F9C07_10283	-4.31992	-1.68423	-2.0629	hypothetical protein														AFLA_002170
F9C07_2282198	-4.33797		-3.47276	hypothetical protein														AFLA_131930
F9C07_2284568	-4.34811		-3.6914	AhpD-like protein					peroxiredoxin activity [GO:0051920]									AFLA_059690
F9C07_12422	-4.35134		-3.05089	putative period circadian protein														AFLA_118500
F9C07_12979	-4.35648		-2.91283	hypothetical protein														AFLA_008690
F9C07_9051	-4.37323		-3.0554	putative solid-state culture expressed protein														AFLA_093660
F9C07_1478840	-4.38182		-2.83928	2-polyprenyl-6-methoxyphenol hydroxylase	Aminobenzoate degradation;Toluene degradation				FAD binding [GO:0071949]; oxidoreductase activity [GO:0016491]									AFLA_138160
F9C07_2277816	-4.41197		-3.32765	hypothetical protein														AFLA_031090
F9C07_50	-4.43664	-1.09242	-3.32814	putative zinc-iron transporter	Alzheimer disease;Parkinson disease;Transporters			membrane [GO:0016020]	zinc ion transmembrane transporter activity [GO:0005385]									AFLA_072670
F9C07_10218	-4.44259		-5.75438	hypothetical protein				membrane [GO:0016020]										AFLA_001520
F9C07_2283936	-4.50965		-4.72375	hypothetical protein						signal peptide	0.99966			Cytoplasmic effector	0.957			AFLA_003790
F9C07_10547	-4.56204		-4.83327	putative nuclear pore glyco protein p62						signal peptide	0.997826	Apoplastic	0.71					AFLA_004810
F9C07_2278366	-4.578		-4.09296	Zn-dependent alcohol dehydrogenase					oxidoreductase activity, acting on the CH-OH group of donors, NAD or NADP as acceptor [GO:0016616]; zinc ion binding [GO:0008270]									AFLA_024610
F9C07_2282923	-4.6718		-4.19467	hypothetical protein					ATP hydrolysis activity [GO:0016887]									AFLA_013730
F9C07_9708	-4.68325		-4.233	hypothetical protein				nucleus [GO:0005634]	DNA binding [GO:0003677]; DNA-binding transcription factor activity, RNA polymerase II-specific [GO:0000981]; zinc ion binding [GO:0008270]									AFLA_126500
F9C07_2402	-4.71443	3.40125	-8.28643	hypothetical protein						signal peptide	0.99969	Apoplastic	0.75	Apoplastic effector	0.648			AFLA_030270
F9C07_2280507	-4.73289		-4.53353	putative cutinase				extracellular region [GO:0005576]	cutinase activity [GO:0050525]	signal peptide	0.999692	Apoplastic	0.79	Apoplastic effector	0.649			AFLA_039350
F9C07_6536	-4.74277		-4.12457	putative short-chain dehydrogenases/reductase			cellular biosynthetic process [GO:0044249]; organic cyclic compound biosynthetic process [GO:1901362]; secondary metabolite biosynthetic process [GO:0044550]		oxidoreductase activity [GO:0016491]									AFLA_059270
F9C07_3519	-4.76802		-5.44575	hypothetical protein				extracellular region [GO:0005576]; fungal-type cell wall [GO:0009277]	structural constituent of cell wall [GO:0005199]	signal peptide	0.999739	Apoplastic	0.84	Apoplastic effector	0.754			AFLA_016340
F9C07_8756	-4.78758		-5.00904	hypothetical protein		smurf_cluster_30A				signal peptide	0.999706	Apoplastic	0.83	Apoplastic effector	0.768			AFLA_090710
F9C07_7930	-4.79722		-4.61677	defensin domain protein			defense response [GO:0006952]			signal peptide	0.999754	Apoplastic	0.67	Apoplastic/cytoplasmic effector	0.931/0.751			AFLA_065050
F9C07_2068533	-4.7997		-3.88361	tryptophan halogenase-domain-containing protein				membrane [GO:0016020]	monooxygenase activity [GO:0004497]									AFLA_001810
F9C07_5690	-4.85994		-3.74211	hypothetical protein														AFLA_043630
F9C07_1138918	-4.97805		-5.56472	hypothetical protein				membrane [GO:0016020]										AFLA_049520
F9C07_2284567	-5.12305		-3.25209	beta-lactamase-like protein			secondary metabolite biosynthetic process [GO:0044550]											AFLA_059700
F9C07_12729	-5.25644		-4.75774	hypothetical protein						signal peptide	0.999779	Apoplastic	0.64					AFLA_121570
F9C07_2213870	-5.39181		-5.00962	hypothetical protein				membrane [GO:0016020]										AFLA_060190
F9C07_1730779	-5.42257		-5.45036	hypothetical protein				membrane [GO:0016020]										*
F9C07_2143588	-5.45908		-4.67521	histidine acid phosphatase	Thiamine metabolism;Riboflavin metabolism				phosphatase activity [GO:0016791]	signal peptide	0.999731							AFLA_039870
F9C07_533	-5.54305		-6.40167	S-adenosyl-L-methionine-dependent methyltransferase			methylation [GO:0032259]; secondary metabolite biosynthetic process [GO:0044550]		O-methyltransferase activity [GO:0008171]									AFLA_077510
F9C07_2287331	-5.56443	-1.13688	-4.36808	L-amino acid oxidase LaoA					oxidoreductase activity [GO:0016491]									AFLA_121230
F9C07_2286481	-5.61391		-6.51553	histidine phosphatase superfamily				membrane [GO:0016020]	hydrolase activity [GO:0016787]	signal peptide	0.535674							AFLA_101770
F9C07_2283368	-5.67184		-4.75873	putative mismatched base pair and cruciform DNA recognition protein														AFLA_019230
F9C07_2167492	-5.75049		-5.25205	hypothetical protein			cellular biosynthetic process [GO:0044249]; DNA repair [GO:0006281]; organic substance biosynthetic process [GO:1901576]											*
F9C07_1184348	-6.04593		-7.50179	hypothetical protein						signal peptide	0.999714	Apoplastic	0.66	Apoplastic effector	0.516			AFLA_126750
F9C07_4686	-6.09639		-5.04597	Zinc/iron permease	Alzheimer disease;Parkinson disease;Transporters			membrane [GO:0016020]	zinc ion transmembrane transporter activity [GO:0005385]									AFLA_109520
F9C07_2276933	-6.09664		-7.18523	putative lipase precursor			lipid metabolic process [GO:0006629]; xylan catabolic process [GO:0045493]		carboxylic ester hydrolase activity [GO:0052689]	signal peptide	0.999673							AFLA_126740
F9C07_2280579	-6.12703		-6.16778	Low affinity iron permease-domain-containing protein	Transporters		transmembrane transport [GO:0055085]	membrane [GO:0016020]										AFLA_040230
F9C07_8384	-6.36563		-7.35608	hypothetical protein						signal peptide	0.999752	Apoplastic	0.65	Apoplastic effector	0.661			AFLA_069600
F9C07_2576	-6.40784	-1.09431	-5.26831	FAD binding domain protein			cellular biosynthetic process [GO:0044249]; organonitrogen compound biosynthetic process [GO:1901566]		oxidoreductase activity [GO:0016491]									AFLA_032010
F9C07_2174436	-6.42294		-6.52875	hypothetical protein				membrane [GO:0016020]										AFLA_121870
F9C07_972	-6.43855		-6.05378	Fe2+/Zn2+ regulated transporter	Alzheimer disease;Parkinson disease;Transporters			membrane [GO:0016020]	metal ion transmembrane transporter activity [GO:0046873]	signal peptide	0.999683	Apoplastic	0.59					AFLA_081920
F9C07_11358	-6.51499		-4.86248	hypothetical protein														AFLA_053680
F9C07_6555	-6.60947		-5.35289	hypothetical protein														AFLA_059460
F9C07_10241	-7.54174		-7.85366	putative cell surface protein Mas1						signal peptide	0.99967	Apoplastic	0.71	Apoplastic effector	0.674			AFLA_001750
F9C07_12818	-9.83749		-9.38958	CobW domain protein														AFLA_122470
F9C07_1095006		-1.07917	2.08143	glycosyl transferase			anatomical structure development [GO:0048856]; glycosphingolipid biosynthetic process [GO:0006688]; inositol phosphoceramide metabolic process [GO:0006673]; sporulation [GO:0043934]	membrane [GO:0016020]	transferase activity [GO:0016740]	signal peptide	0.948981							*
F9C07_2276729		1.10322		dehydrogenase with different specificitie			cellular biosynthetic process [GO:0044249]; organic cyclic compound biosynthetic process [GO:1901362]; secondary metabolite biosynthetic process [GO:0044550]		oxidoreductase activity [GO:0016491]									AFLA_124330
F9C07_2055079		-1.43162	2.06714	flavin oxidoreductase/12-oxophytodienoate reductase					FMN binding [GO:0010181]; oxidoreductase activity [GO:0016491]									*
F9C07_2945		-1.70705	2.44526	hypothetical protein					oxidoreductase activity [GO:0016491]									AFLA_035700
F9C07_2277435		-1.0175	1.60656	hypothetical protein														AFLA_035690
F9C07_2943		-1.33955	1.66329	soluble epoxide hydrolase					hydrolase activity [GO:0016787]									AFLA_035680
F9C07_2548		-1.4504		putative zinc binding dehydrogenase					oxidoreductase activity [GO:0016491]									AFLA_031730
F9C07_2372		1.06806	-1.90849	PLC-like phosphodiesterase			lipid metabolic process [GO:0006629]		phosphoric diester hydrolase activity [GO:0008081]	signal peptide	0.999795							AFLA_029970
F9C07_2370		1.11093	-2.0634	putative endo-1,3(4)-beta-glucanase			carbohydrate metabolic process [GO:0005975]	plasma membrane [GO:0005886]; side of membrane [GO:0098552]	carbohydrate binding [GO:0030246]; hydrolase activity, hydrolyzing O-glycosyl compounds [GO:0004553]	signal peptide	0.99967	Apoplastic	0.84	Apoplastic effector	0.617			AFLA_029950
F9C07_2278295		-1.48177		putative high affinity zinc ion transporter	Alzheimer disease;Parkinson disease;Transporters			membrane [GO:0016020]	zinc ion transmembrane transporter activity [GO:0005385]									AFLA_025390
F9C07_2202470		-1.07706		protein kinase			phosphorylation [GO:0016310]		ATP binding [GO:0005524]; protein serine/threonine kinase activity [GO:0004674]									AFLA_013910
F9C07_2283127		-1.281	1.43066	putative NAD(P)H-dependent FMN reductase LOT6					oxidoreductase activity [GO:0016491]									AFLA_016350
F9C07_2283336		1.85499	-3.02675	putative factor for adipocyte differentiation					hydrolase activity, acting on ester bonds [GO:0016788]									AFLA_018890
F9C07_10237		1.02124	-1.77734	putative aldo-keto reductase					oxidoreductase activity [GO:0016491]									AFLA_001710
F9C07_10116		2.92946	-1.9529	hypothetical protein					oxidoreductase activity [GO:0016491]									AFLA_000390
F9C07_2203460		1.35148		hypothetical protein			DNA-templated transcription [GO:0006351]	nucleus [GO:0005634]	DNA binding [GO:0003677]; oxidoreductase activity, acting on CH-OH group of donors [GO:0016614]; zinc ion binding [GO:0008270]									*
F9C07_6898		-1.05991		hypothetical protein		smurf_cluster_20				signal peptide	0.999766	Apoplastic	0.68	Cytoplasmic/apoplastic effector	0.648/0.719			AFLA_062890
F9C07_2107765		-1.03216	1.48389	cytochrome b5-like heme/steroid binding domain-containing protein					heme binding [GO:0020037]; metal ion binding [GO:0046872]									AFLA_059100
F9C07_7906		1.22295	-1.47757	extracellular proline-serine rich protein						signal peptide	0.999707	Apoplastic	0.84					AFLA_064810
F9C07_2285744		2.29933	-3.25115	Deuterolysin metalloprotease family-domain-containing protein	Peptidases and inhibitors		proteolysis [GO:0006508]	extracellular region [GO:0005576]	metal ion binding [GO:0046872]; metalloendopeptidase activity [GO:0004222]	signal peptide	0.999757	Apoplastic	0.77					AFLA_065450
F9C07_7970		1.02758	-1.96627	hypothetical protein														AFLA_065460
F9C07_2280513		1.21394	-1.03723	cell wall serine-threonine-rich galactomanno protein Mp1						signal peptide	0.999675	Apoplastic	0.79					AFLA_039410
F9C07_2280930		-1.36109		hypothetical protein	Inositol phosphate metabolism;Streptomycin biosynthesis				nucleotide binding [GO:0000166]									AFLA_044390
F9C07_2281031		1.31638		putative acetyl xylan esterase		smurf_cluster_15-Aflatrem	cellulose catabolic process [GO:0030245]; xylan catabolic process [GO:0045493]	extracellular region [GO:0005576]	acetylxylan esterase activity [GO:0046555]	signal peptide	0.999413	Apoplastic	0.71	Apoplastic effector	0.544			AFLA_045570
F9C07_2287141		5.67893	-5.42891	polyketide synthase module		smurf_cluster_46	heterocycle biosynthetic process [GO:0018130]; organic cyclic compound biosynthetic process [GO:1901362]; secondary metabolite biosynthetic process [GO:0044550]; small molecule metabolic process [GO:0044281]		acyltransferase activity [GO:0016746]; oxidoreductase activity [GO:0016491]; phosphopantetheine binding [GO:0031177]									AFLA_118940
F9C07_2287142		5.72091	-3.84458	serine hydrolase FSH		smurf_cluster_46			hydrolase activity [GO:0016787]									AFLA_118950
F9C07_12468		5.12806	-4.00757	putative polyketide synthase		smurf_cluster_46	fatty acid biosynthetic process [GO:0006633]; heterocycle biosynthetic process [GO:0018130]; organic cyclic compound biosynthetic process [GO:1901362]; secondary metabolite biosynthetic process [GO:0044550]		3-oxoacyl-[acyl-carrier-protein] synthase activity [GO:0004315]; phosphopantetheine binding [GO:0031177]									AFLA_118960
F9C07_2287145		2.82336	-2.33102	mitochondrial carrier protein Leu5	Transporters		transmembrane transport [GO:0055085]	mitochondrial inner membrane [GO:0005743]										AFLA_118980
F9C07_12542		1.01481		alpha-1,2-mannosidase family protein			carbohydrate metabolic process [GO:0005975]		carbohydrate binding [GO:0030246]	signal peptide	0.999804	Apoplastic	0.66					AFLA_119700
F9C07_12973		-1.20918		hypothetical protein														AFLA_008630
F9C07_198			-1.627	G protein-coupled glucose receptor regulating Gpa2-domain-containing protein			signal transduction [GO:0007165]	membrane [GO:0016020]										AFLA_074150
F9C07_361			-1.7077	hypothetical protein			organic substance biosynthetic process [GO:1901576]		FAD binding [GO:0071949]; oxidoreductase activity [GO:0016491]	signal peptide	0.999768							AFLA_075800
F9C07_425			-1.06901	putative SUN domain protein				extracellular region [GO:0005576]		signal peptide	0.999492	Apoplastic	0.83					AFLA_076430
F9C07_1019511			1.2671	trans-aconitate methyltransferase			methylation [GO:0032259]		trans-aconitate 2-methyltransferase activity [GO:0030798]									AFLA_076580
F9C07_2227380			-1.03732	hypothetical protein				membrane [GO:0016020]		signal peptide	0.999776							*
F9C07_524			1.13485	putative acyl-CoA transferases/carnitine dehydratase					transferase activity [GO:0016740]									AFLA_077420
F9C07_1032369			-1.45374	hypothetical protein				membrane [GO:0016020]										AFLA_077520
F9C07_2278962			-1.3335	hypothetical protein														*
F9C07_667			-1.07416	neutral amino acid permease				membrane [GO:0016020]										AFLA_078850
F9C07_2061584			1.16614	hypothetical protein														AFLA_078920
F9C07_801			1.87761	hypothetical protein														AFLA_080190
F9C07_830			-1.08702	putative HD superfamily hydrolase					hydrolase activity [GO:0016787]									AFLA_080480
F9C07_2279282			-1.24013	putative RTA1 domain protein				membrane [GO:0016020]										AFLA_081700
F9C07_2227850			-1.35746	hypothetical protein				membrane [GO:0016020]										AFLA_082410
F9C07_1105			1.20609	putative dimethylallyl tryptophan synthase	Indole alkaloid biosynthesis;Prenyltransferases		alkaloid metabolic process [GO:0009820]		transferase activity, transferring alkyl or aryl (other than methyl) groups [GO:0016765]									AFLA_083250
F9C07_1177			-1.23029	hypothetical protein														AFLA_083970
F9C07_2279497			-1.0618	hypothetical protein														AFLA_084370
F9C07_2228036			-1.32377	hypothetical protein				membrane [GO:0016020]										AFLA_084490
F9C07_1229			-1.51411	putative choline transport protein			amino acid transport [GO:0006865]	membrane [GO:0016020]	transmembrane transporter activity [GO:0022857]									AFLA_084500
F9C07_1327			-1.02265	concanavalin A-like lectin/glucanase domain-containing protein			carbohydrate metabolic process [GO:0005975]	plasma membrane [GO:0005886]; side of membrane [GO:0098552]	carbohydrate binding [GO:0030246]; hydrolase activity, hydrolyzing O-glycosyl compounds [GO:0004553]	signal peptide	0.999784	Apoplastic	0.66					AFLA_085480
F9C07_2279590			-1.10842	hypothetical protein														AFLA_085540
F9C07_2279612			-1.3852	putative OPT peptide transporter Mtd1			protein transport [GO:0015031]	membrane [GO:0016020]	oligopeptide transmembrane transporter activity [GO:0035673]									AFLA_085810
F9C07_1540			1.10088	putative nucleoside-diphosphate-sugar epimerase														AFLA_087620
F9C07_2228560			-1.6785	integral membrane protein				membrane [GO:0016020]										*
F9C07_10943			-1.28922	putative amine oxidase	Arginine and proline metabolism;beta-Alanine metabolism				oxidoreductase activity [GO:0016491]									AFLA_049510
F9C07_11014			1.14754	hypothetical protein					oxidoreductase activity [GO:0016491]									AFLA_050220
F9C07_11216			-1.04878	hypothetical protein														AFLA_052250
F9C07_11293			1.15388	putative hscarg dehydrogenase														AFLA_053030
F9C07_11338			1.19069	hypothetical protein	Mineral absorption		copper ion transport [GO:0006825]		metal ion binding [GO:0046872]									AFLA_053480
F9C07_2280362			-1.82004	multicopper oxidase					copper ion binding [GO:0005507]; oxidoreductase activity [GO:0016491]	signal peptide	0.999181	Apoplastic	0.57					AFLA_053930
F9C07_11404			1.09674	hypothetical protein	Membrane trafficking													AFLA_054140
F9C07_2280387			-1.03331	hypothetical protein						signal peptide	0.999702	Apoplastic	0.8					AFLA_054240
F9C07_2276638			-1.0247	hypothetical protein					hydrolase activity, hydrolyzing N-glycosyl compounds [GO:0016799]	signal peptide	0.979454							AFLA_123270
F9C07_9472			-1.24211	hypothetical protein			glutathione metabolic process [GO:0006749]; secondary metabolite biosynthetic process [GO:0044550]		metal ion binding [GO:0046872]; sulfur dioxygenase activity [GO:0050313]									AFLA_124140
F9C07_2125383			-2.22498	FAD-NAD(P)-binding-domain-containing protein														AFLA_124990
F9C07_2276799			-1.48767	dimethylaniline monooxygenase					flavin adenine dinucleotide binding [GO:0050660]; N,N-dimethylaniline monooxygenase activity [GO:0004499]; NADP binding [GO:0050661]									AFLA_125190
F9C07_9649			-1.12624	protein kinase	MAPK signaling pathway - yeast;Cell cycle - yeast;Meiosis - yeast;Messenger RNA biogenesis		phosphorylation [GO:0016310]		ATP binding [GO:0005524]; protein serine/threonine kinase activity [GO:0004674]									AFLA_125910
F9C07_1183072			1.59811	isoprenoid synthase domain-containing protein				membrane [GO:0016020]										*
F9C07_9704			-1.12513	hypothetical protein				membrane [GO:0016020]										AFLA_126460
F9C07_9825			-1.29502	putative zinc-binding oxidoreductase					oxidoreductase activity [GO:0016491]									AFLA_127670
F9C07_9863			1.0746	serine hydrolase FSH		smurf_cluster_52			hydrolase activity [GO:0016787]									AFLA_128050
F9C07_9885			1.07284	hypothetical protein														AFLA_128270
F9C07_2126731			2.9705	hypothetical protein														*
F9C07_2277165			1.03819	synaptic vesicle transporter				membrane [GO:0016020]	transmembrane transporter activity [GO:0022857]									AFLA_129450
F9C07_2056277			1.02037	fungal-specific transcription factor			DNA-templated transcription [GO:0006351]	nucleus [GO:0005634]	DNA binding [GO:0003677]; DNA-binding transcription factor activity, RNA polymerase II-specific [GO:0000981]; zinc ion binding [GO:0008270]									AFLA_129460
F9C07_3087			-1.0869	putative alpha/beta superfamily hydrolase	Function unknown				hydrolase activity [GO:0016787]	signal peptide	0.999439							AFLA_037130
F9C07_3029			1.31526	hypothetical protein						signal peptide	0.99975							AFLA_036540
F9C07_2975			1.67693	putative salicylate hydroxylase					FAD binding [GO:0071949]; oxidoreductase activity [GO:0016491]									AFLA_036000
F9C07_1238474			-1.05794	xylosidase/arabinosidase			carbohydrate metabolic process [GO:0005975]		hydrolase activity, hydrolyzing O-glycosyl compounds [GO:0004553]	signal peptide	0.999709							AFLA_035800
F9C07_2858			1.07082	class I glutamine amidotransferase-like protein			glutamine metabolic process [GO:0006541]		transferase activity [GO:0016740]									AFLA_034830
F9C07_1245445			-1.24368	cytochrome P450 oxidoreductase				membrane [GO:0016020]	heme binding [GO:0020037]; iron ion binding [GO:0005506]; monooxygenase activity [GO:0004497]; oxidoreductase activity, acting on paired donors, with incorporation or reduction of molecular oxygen [GO:0016705]									AFLA_034770
F9C07_2850			1.08197	putative NADPH-dependent FMN reductase Lot6					oxidoreductase activity [GO:0016491]									AFLA_034750
F9C07_2130337			1.04791	hypothetical protein														*
F9C07_2207			-1.01208	putative vanillin dehydrogenase					oxidoreductase activity, acting on the aldehyde or oxo group of donors, NAD or NADP as acceptor [GO:0016620]									AFLA_028320
F9C07_1990			-1.30024	putative alpha-glucosidase AgdA	Galactose metabolism;Starch and sucrose metabolism		carbohydrate metabolic process [GO:0005975]		carbohydrate binding [GO:0030246]; hydrolase activity, hydrolyzing O-glycosyl compounds [GO:0004553]	signal peptide	0.999693	Apoplastic	0.61					AFLA_026150
F9C07_2278333			-1.05411	histidine phosphatase superfamily				membrane [GO:0016020]	hydrolase activity [GO:0016787]	signal peptide	0.87275	Apoplastic	0.78					AFLA_024970
F9C07_2253448			-1.44353	hypothetical protein			carbohydrate metabolic process [GO:0005975]											AFLA_024780
F9C07_1352570			-1.51404	glycoside hydrolase superfamily			chitin catabolic process [GO:0006032]; polysaccharide catabolic process [GO:0000272]		chitin binding [GO:0008061]; hydrolase activity, hydrolyzing O-glycosyl compounds [GO:0004553]									AFLA_024770
F9C07_2198821			-1.94178	hypothetical protein					chitin binding [GO:0008061]									AFLA_024760
F9C07_1763			1.15182	hypothetical protein				membrane [GO:0016020]										AFLA_023870
F9C07_2198901			1.08729	DNA-binding protein					DNA binding [GO:0003677]									AFLA_023860
F9C07_2278453			-1.00938	putative ABC multidrug transporter	ABC transporters;Bile secretion;MicroRNAs in cancer;Gastric cancer;Transporters;Exosome;CD molecules			membrane [GO:0016020]	ABC-type transporter activity [GO:0140359]; ATP binding [GO:0005524]; ATP hydrolysis activity [GO:0016887]									AFLA_023540
F9C07_1357224			1.10553	pectinesterase A	Pentose and glucuronate interconversions;Two-component system		cell wall modification [GO:0042545]; pectin catabolic process [GO:0045490]	extracellular region [GO:0005576]	aspartyl esterase activity [GO:0045330]; pectinesterase activity [GO:0030599]	signal peptide	0.999706	Apoplastic	0.83	Apoplastic effector	0.513			AFLA_023340
F9C07_2226865			-1.73937	hypothetical protein						signal peptide	0.999633	Apoplastic	0.59	Apoplastic effector	0.767			*
F9C07_1358956			1.11925	hypothetical protein														*
F9C07_2220286			1.06191	hypothetical protein														*
F9C07_2281329			1.00745	hypothetical protein			mycotoxin biosynthetic process [GO:0043386]	membrane [GO:0016020]										*
F9C07_4194			-1.08821	hypothetical protein					hydrolase activity, hydrolyzing N-glycosyl compounds [GO:0016799]									AFLA_104570
F9C07_4203			1.00413	putative sensory transduction histidine kinase					phosphorelay sensor kinase activity [GO:0000155]									AFLA_104660
F9C07_2242155			1.01334	hypothetical protein														*
F9C07_2201393			-1.33404	pyridoxal phosphate-dependent transferase			transsulfuration [GO:0019346]		pyridoxal phosphate binding [GO:0030170]; transferase activity [GO:0016740]									AFLA_105830
F9C07_2064038			1.20312	cyclin	Ubiquitin system		reciprocal meiotic recombination [GO:0007131]	synaptonemal complex [GO:0000795]	metal ion binding [GO:0046872]; ubiquitin protein ligase activity [GO:0061630]									*
F9C07_2281520			-1.01835	putative aldehyde reductase	Pentose and glucuronate interconversions				oxidoreductase activity [GO:0016491]									AFLA_106880
F9C07_2066237			-1.01937	hypothetical protein				membrane [GO:0016020]; nucleus [GO:0005634]										AFLA_106990
F9C07_2281566			-1.26423	hypothetical protein					RNA binding [GO:0003723]; RNA nuclease activity [GO:0004540]	signal peptide	0.999691							AFLA_107400
F9C07_4501			1.06708	hypothetical protein				membrane [GO:0016020]										AFLA_107650
F9C07_2281595			-1.16747	hypothetical protein					FAD binding [GO:0071949]; oxidoreductase activity [GO:0016491]									AFLA_107740
F9C07_2281596			-1.07927	hypothetical protein														AFLA_107750
F9C07_4514			-1.01551	putative MFS transporter				membrane [GO:0016020]	transmembrane transporter activity [GO:0022857]									AFLA_107780
F9C07_4520			-1.52631	putative amp dependent CoA ligase					ligase activity [GO:0016874]									AFLA_107840
F9C07_2281613			-1.07414	hypothetical protein														*
F9C07_1379838			-1.47456	peptidase A4 family-domain-containing protein			proteolysis [GO:0006508]		glutamic-type endopeptidase activity [GO:0070007]	signal peptide	0.999566	Apoplastic	0.67	Apoplastic effector	0.6			*
F9C07_1389856			1.34135	Tannase/feruloyl esterase					feruloyl esterase activity [GO:0030600]; metal ion binding [GO:0046872]	signal peptide	0.780144							AFLA_110270
F9C07_4982			-1.35075	3-oxo-5-alpha-steroid 4-dehydrogenase family protein	Steroid hormone biosynthesis		lipid metabolic process [GO:0006629]	membrane [GO:0016020]	oxidoreductase activity, acting on the CH-CH group of donors [GO:0016627]									AFLA_112480
F9C07_7040			-1.05146	putative cytidine deaminase				cytoplasm [GO:0005737]	cytidine deaminase activity [GO:0004126]; identical protein binding [GO:0042802]; zinc ion binding [GO:0008270]									AFLA_131610
F9C07_7041			-1.82717	putative acyl-CoA desaturase	Biosynthesis of unsaturated fatty acids;AMPK signaling pathway;PPAR signaling pathway;Longevity regulating pathway - worm;Alcoholic liver disease;Lipid biosynthesis proteins		unsaturated fatty acid biosynthetic process [GO:0006636]	membrane [GO:0016020]	heme binding [GO:0020037]; metal ion binding [GO:0046872]; stearoyl-CoA 9-desaturase activity [GO:0004768]									AFLA_131620
F9C07_1435748			-1.02004	hypothetical protein			organic substance biosynthetic process [GO:1901576]		FAD binding [GO:0071949]; oxidoreductase activity [GO:0016491]	signal peptide	0.99976	Apoplastic	0.55					AFLA_131910
F9C07_2152509			1.1268	hypothetical protein				membrane [GO:0016020]										*
F9C07_2282479			-1.2291	synaptic vesicle transporter	Transporters			membrane [GO:0016020]	transmembrane transporter activity [GO:0022857]									AFLA_135320
F9C07_7446			1.35932	G protein-coupled receptor GprD			signal transduction [GO:0007165]	membrane [GO:0016020]										AFLA_135680
F9C07_2243339			2.92235	Alpha/Beta hydrolase protein					hydrolase activity [GO:0016787]									AFLA_136910
F9C07_7596			-1.29219	Intradiol ring-cleavage dioxygenase					iron ion binding [GO:0005506]; oxidoreductase activity, acting on single donors with incorporation of molecular oxygen, incorporation of two atoms of oxygen [GO:0016702]	signal peptide	0.998948							AFLA_137180
F9C07_1475649			1.44975	phthalate transporter	Transporters			membrane [GO:0016020]	transmembrane transporter activity [GO:0022857]									AFLA_137810
F9C07_7694			-1.08534	putative exopolygalacturonase precursor			carbohydrate metabolic process [GO:0005975]; cell wall organization [GO:0071555]	extracellular region [GO:0005576]	polygalacturonase activity [GO:0004650]	signal peptide	0.999578	Apoplastic	0.89	Apoplastic effector	0.692			AFLA_138170
F9C07_7717			1.05059	putative NAD dependent epimerase/dehydratase				membrane [GO:0016020]										AFLA_138400
F9C07_2282762			-1.21854	hypothetical protein					ligase activity [GO:0016874]									AFLA_138720
F9C07_7818			1.59839	hypothetical protein;aflU		smurf_cluster_54-Aflatoxin		membrane [GO:0016020]	heme binding [GO:0020037]; iron ion binding [GO:0005506]; monooxygenase activity [GO:0004497]; oxidoreductase activity, acting on paired donors, with incorporation or reduction of molecular oxygen [GO:0016705]								cypA	AFLA_139430
F9C07_3216			-1.27717	glycoside hydrolase superfamily					hydrolase activity [GO:0016787]	signal peptide	0.683263							AFLA_013310
F9C07_2243611			-1.17164	hypothetical protein			nucleotide metabolic process [GO:0009117]		ATP adenylyltransferase activity [GO:0003877]; ATP binding [GO:0005524]									*
F9C07_1489175			2.02871	hypothetical protein				membrane [GO:0016020]										*
F9C07_2221435			-1.59091	choline dehydrogenase					flavin adenine dinucleotide binding [GO:0050660]; oxidoreductase activity, acting on CH-OH group of donors [GO:0016614]									*
F9C07_2068415			1.76876	hypothetical protein				membrane [GO:0016020]	flavin adenine dinucleotide binding [GO:0050660]; N,N-dimethylaniline monooxygenase activity [GO:0004499]; NADP binding [GO:0050661]									AFLA_016370
F9C07_2202647			1.05953	hypothetical protein			DNA-templated transcription [GO:0006351]	nucleus [GO:0005634]	DNA binding [GO:0003677]; DNA-binding transcription factor activity, RNA polymerase II-specific [GO:0000981]; zinc ion binding [GO:0008270]									*
F9C07_3633			-1.22774	Beta-glucosidase SUN family domain containing protein						signal peptide	0.999753	Apoplastic	0.72					AFLA_017480
F9C07_3763			1.0177	DUF718 domain protein					racemase and epimerase activity, acting on carbohydrates and derivatives [GO:0016857]									AFLA_018780
F9C07_2069630			-1.17823	major facilitator superfamily domain-containing protein	Transporters			membrane [GO:0016020]	transmembrane transporter activity [GO:0022857]									AFLA_019550
F9C07_1563276			1.0304	hypothetical protein														*
F9C07_10643			1.40806	hypothetical protein														AFLA_005780
F9C07_2283776			-1.15124	hypothetical protein						signal peptide	0.999786							AFLA_005660
F9C07_1579924			-1.7282	hypothetical protein			tryptophan catabolic process to kynurenine [GO:0019441]		arylformamidase activity [GO:0004061]									AFLA_005550
F9C07_2283839			1.31944	synaptic vesicle transporter				membrane [GO:0016020]	transmembrane transporter activity [GO:0022857]									AFLA_004910
F9C07_2283881			1.36637	fatty acid desaturase	Biosynthesis of unsaturated fatty acids;AMPK signaling pathway;PPAR signaling pathway;Longevity regulating pathway - worm;Alcoholic liver disease;Lipid biosynthesis proteins		unsaturated fatty acid biosynthetic process [GO:0006636]	membrane [GO:0016020]	heme binding [GO:0020037]; metal ion binding [GO:0046872]; stearoyl-CoA 9-desaturase activity [GO:0004768]									AFLA_004460
F9C07_10480			-2.09413	hypothetical protein						signal peptide	0.999509			Cytoplasmic effector	0.71			AFLA_004140
F9C07_10378			1.01014	hypothetical protein			tryptophan catabolic process to kynurenine [GO:0019441]		arylformamidase activity [GO:0004061]									AFLA_003120
F9C07_10332			1.30593	isoprenoid synthase domain-containing protein														AFLA_002660
F9C07_1599894			-1.22627	3-hydroxyanthranilate 3,4-dioxygenase	Tryptophan metabolism		'de novo' NAD biosynthetic process from tryptophan [GO:0034354]; anthranilate metabolic process [GO:0043420]; quinolinate biosynthetic process [GO:0019805]; tryptophan catabolic process [GO:0006569]	cytoplasm [GO:0005737]	3-hydroxyanthranilate 3,4-dioxygenase activity [GO:0000334]; ferrous iron binding [GO:0008198]									*
F9C07_10230			-1.25982	Six-hairpin glycosidase-like protein			carbohydrate metabolic process [GO:0005975]		hydrolase activity, acting on glycosyl bonds [GO:0016798]	signal peptide	0.99948	Apoplastic	0.68					AFLA_001640
F9C07_10219			-1.04925	putative MFS monocarboxylate transporter				membrane [GO:0016020]	transmembrane transporter activity [GO:0022857]									AFLA_001530
F9C07_10216			-1.24402	integral membrane protein				membrane [GO:0016020]										AFLA_001500
F9C07_2284182			1.47242	putative efflux pump antibiotic resistance protein				membrane [GO:0016020]	transmembrane transporter activity [GO:0022857]									AFLA_000840
F9C07_10111			1.40827	putative short-chain dehydrogenase					oxidoreductase activity [GO:0016491]									AFLA_000340
F9C07_6953			-1.03999	putative transesterase														AFLA_063440
F9C07_2222206			-1.44836	hypothetical protein														AFLA_063180
F9C07_2070390			-1.19209	integral membrane protein				membrane [GO:0016020]										*
F9C07_2284278			-1.0512	putative multidrug resistance pump	Transporters	smurf_cluster_20	xenobiotic detoxification by transmembrane export across the plasma membrane [GO:1990961]	membrane [GO:0016020]	antiporter activity [GO:0015297]; xenobiotic transmembrane transporter activity [GO:0042910]									AFLA_063020
F9C07_2284282			-1.12815	putative copper/topaquinone oxidase	Glycine, serine and threonine metabolism;Tyrosine metabolism;Phenylalanine metabolism;beta-Alanine metabolism;Isoquinoline alkaloid biosynthesis;Tropane, piperidine and pyridine alkaloid biosynthesis	smurf_cluster_20	amine metabolic process [GO:0009308]		copper ion binding [GO:0005507]; primary amine oxidase activity [GO:0008131]; quinone binding [GO:0048038]									AFLA_062970
F9C07_6814			1.07241	putative allantoate permease of the major facilitator superfamily	Transporters			membrane [GO:0016020]	transmembrane transporter activity [GO:0022857]									AFLA_062050
F9C07_2161554			1.43413	hypothetical protein														*
F9C07_6697			-1.12858	putative amino acid permease				membrane [GO:0016020]	transmembrane transporter activity [GO:0022857]									AFLA_060880
F9C07_6654			-1.00807	putative O-methyltransferase			methylation [GO:0032259]		O-methyltransferase activity [GO:0008171]									AFLA_060450
F9C07_2222385			-1.53594	Alpha/Beta hydrolase protein					dipeptidyl-peptidase activity [GO:0008239]									AFLA_060330
F9C07_6630			-2.2618	ClpP/crotonase-like domain-containing protein				peroxisome [GO:0005777]	isomerase activity [GO:0016853]									AFLA_060210
F9C07_2284549			1.14276	putative calcium-binding protein precursor						signal peptide	0.999763	Apoplastic	0.84	Cytoplasmic effector	0.514			AFLA_059900
F9C07_2233816			-1.64564	hypothetical protein														*
F9C07_2284626			1.54868	cytochrome protein				membrane [GO:0016020]	heme binding [GO:0020037]; iron ion binding [GO:0005506]; monooxygenase activity [GO:0004497]; oxidoreductase activity, acting on paired donors, with incorporation or reduction of molecular oxygen [GO:0016705]									AFLA_058970
F9C07_2284633			1.03485	putative oxidoreductase					nucleotide binding [GO:0000166]									AFLA_058890
F9C07_6409			-1.05266	integral membrane protein				side of membrane [GO:0098552]		signal peptide	0.999698							AFLA_058000
F9C07_2284731			-1.0857	FAD/FMN-containing dehydrogenase			organic substance biosynthetic process [GO:1901576]		FAD binding [GO:0071949]; oxidoreductase activity [GO:0016491]									AFLA_057750
F9C07_1643199			1.54554	hypothetical protein				membrane [GO:0016020]										AFLA_057730
F9C07_2284736			1.05325	putative carboxyphosphonoenolpyruvate phosphonomutase	Propanoate metabolism		phosphorylation [GO:0016310]		hydrolase activity [GO:0016787]; kinase activity [GO:0016301]; lyase activity [GO:0016829]									AFLA_057710
F9C07_2284796			1.13089	hypothetical protein														AFLA_056980
F9C07_2108078			1.59308	hypothetical protein						signal peptide	0.999691	Apoplastic	0.85	Apoplastic effector	0.684			AFLA_055710
F9C07_2259293			1.3201	hypothetical protein				membrane [GO:0016020]										AFLA_089440
F9C07_2285024			1.46637	cytochrome P450 monooxygenase					heme binding [GO:0020037]; iron ion binding [GO:0005506]; monooxygenase activity [GO:0004497]; oxidoreductase activity, acting on paired donors, with incorporation or reduction of molecular oxygen [GO:0016705]									AFLA_089480
F9C07_2259354			1.08536	ferric reductase transmembrane component 4 precursor			transition metal ion transport [GO:0000041]	membrane [GO:0016020]	ferric-chelate reductase activity [GO:0000293]	signal peptide	0.99976							AFLA_089670
F9C07_8667			-1.23987	putative sodium/solute symporter	Transporters			membrane [GO:0016020]	urea transmembrane transporter activity [GO:0015204]									AFLA_089810
F9C07_8806			1.15933	putative MFS drug efflux pump				membrane [GO:0016020]	transmembrane transporter activity [GO:0022857]									AFLA_091210
F9C07_9145			1.05593	hypothetical protein						signal peptide	0.999756	Apoplastic	0.88	Apoplastic effector	0.891			AFLA_094600
F9C07_2204504			-1.46211	hypothetical protein					flavin adenine dinucleotide binding [GO:0050660]; oxidoreductase activity, acting on CH-OH group of donors [GO:0016614]									AFLA_094850
F9C07_2234925			-1.24277	putative alpha-1,3-glucanase					glucan endo-1,3-alpha-glucosidase activity [GO:0051118]									AFLA_095680
F9C07_9286			1.21647	hypothetical protein														AFLA_096020
F9C07_2285570			1.05947	thioredoxin-like protein					oxidoreductase activity [GO:0016491]									AFLA_096030
F9C07_2075167			2.03848	renal dipeptidase	Peptidases and inhibitors;Exosome;Glycosylphosphatidylinositol (GPI)-anchored proteins	smurf_cluster_21-Aspirochlorine	proteolysis [GO:0006508]	membrane [GO:0016020]	metal ion binding [GO:0046872]; metallodipeptidase activity [GO:0070573]									AFLA_064550
F9C07_2285673			-1.22199	hypothetical protein														AFLA_064630
F9C07_7947			-1.45345	glycerophosphoryl diester phosphodiesterase family protein	Glycerophospholipid metabolism		lipid metabolic process [GO:0006629]		phosphoric diester hydrolase activity [GO:0008081]									AFLA_065230
F9C07_2235144			-1.19338	hypothetical protein														*
F9C07_2285756			-1.1075	S-adenosyl-L-methionine-dependent methyltransferase			methylation [GO:0032259]; secondary metabolite biosynthetic process [GO:0044550]		O-methyltransferase activity [GO:0008171]									AFLA_065570
F9C07_8026			-1.36946	putative 12-oxophytodienoate reductase					FMN binding [GO:0010181]; oxidoreductase activity [GO:0016491]									AFLA_066020
F9C07_8027			-1.21111	hypothetical protein				membrane [GO:0016020]										AFLA_066030
F9C07_8117			1.30868	cytochrome P450 monooxygenase	Polyketide biosynthesis proteins;Cytochrome P450	smurf_cluster_23-Leporin			heme binding [GO:0020037]; iron ion binding [GO:0005506]; oxidoreductase activity, acting on paired donors, with incorporation or reduction of molecular oxygen, reduced flavin or flavoprotein as one donor, and incorporation of one atom of oxygen [GO:0016712]									AFLA_066930
F9C07_8285			1.16363	hypothetical protein						signal peptide	0.999569	Apoplastic	0.69					AFLA_068610
F9C07_1745991			1.05357	NADP-dependent oxidoreductase domain-containing protein					oxidoreductase activity [GO:0016491]									*
F9C07_8334			1.0227	putative homeobox transcription factor				nucleus [GO:0005634]	DNA binding [GO:0003677]; DNA-binding transcription factor activity, RNA polymerase II-specific [GO:0000981]									AFLA_069100
F9C07_2286244			1.18616	indoleamine 2,3-dioxygenase family protein	Tryptophan metabolism;African trypanosomiasis		tryptophan catabolic process to kynurenine [GO:0019441]		dioxygenase activity [GO:0051213]; heme binding [GO:0020037]; metal ion binding [GO:0046872]									AFLA_071180
F9C07_2286429			-1.09655	putative siderophore biosynthesis enzyme						signal peptide	0.999637	Apoplastic	0.8					AFLA_102400
F9C07_1801915			-1.07697	hypothetical protein				membrane [GO:0016020]	oxidoreductase activity [GO:0016491]									*
F9C07_2096328			-1.7492	hypothetical protein			carbohydrate metabolic process [GO:0005975]			signal peptide	0.995238	Apoplastic	0.71					AFLA_101230
F9C07_1802358			-1.05039	vacuolar protein sorting-associated protein 62								Apoplastic	0.72					*
F9C07_1804178			1.14954	general substrate transporter				membrane [GO:0016020]	transmembrane transporter activity [GO:0022857]									AFLA_100910
F9C07_1807587			-1.0452	salicylate hydroxylase	Dioxin degradation;Naphthalene degradation;Polycyclic aromatic hydrocarbon degradation			membrane [GO:0016020]	FAD binding [GO:0071949]; oxidoreductase activity [GO:0016491]									AFLA_100600
F9C07_2286584			-1.59189	Alpha/Beta hydrolase protein	Function unknown				dipeptidyl-peptidase activity [GO:0008239]									AFLA_100530
F9C07_2286602			-1.3504	FAD dependent oxidoreductase-domain-containing protein		smurf_cluster_34		membrane [GO:0016020]	oxidoreductase activity [GO:0016491]; transmembrane transporter activity [GO:0022857]									AFLA_100350
F9C07_1808031			1.59272	amine oxidase, flavin-containing superfamily		smurf_cluster_34				signal peptide	0.759334							AFLA_100330
F9C07_2286661			1.45928	P-loop containing nucleoside triphosphate hydrolase protein				membrane [GO:0016020]	hydrolase activity [GO:0016787]									AFLA_099680
F9C07_2286705			-2.11541	SGNH hydrolase-type esterase domain-containing protein					hydrolase activity, acting on ester bonds [GO:0016788]									AFLA_099110
F9C07_2236213			1.11043	hypothetical protein														*
F9C07_2205432			1.22554	Pfs domain protein			nucleoside metabolic process [GO:0009116]		catalytic activity [GO:0003824]									AFLA_001140
F9C07_2286782			1.01818	hypothetical protein				nucleus [GO:0005634]	DNA binding [GO:0003677]; DNA-binding transcription factor activity, RNA polymerase II-specific [GO:0000981]; zinc ion binding [GO:0008270]									AFLA_098130
F9C07_11503			-1.21742	hypothetical protein														AFLA_097650
F9C07_11485			1.33628	putative benzoate 4-monooxygenase cytochrome P450				membrane [GO:0016020]	heme binding [GO:0020037]; iron ion binding [GO:0005506]; monooxygenase activity [GO:0004497]; oxidoreductase activity, acting on paired donors, with incorporation or reduction of molecular oxygen [GO:0016705]									AFLA_097470
F9C07_2210011			1.36547	ABC multidrug transporter				membrane [GO:0016020]	ABC-type transporter activity [GO:0140359]; ATP binding [GO:0005524]; ATP hydrolysis activity [GO:0016887]									AFLA_038550
F9C07_2103122			1.00269	sterigmatocystin biosynthesis fatty acid synthase subunit beta	Fatty acid biosynthesis;Lipid biosynthesis proteins		fatty acid biosynthetic process [GO:0006633]	fatty acid synthase complex [GO:0005835]	(3R)-hydroxypalmitoyl-[acyl-carrier-protein] dehydratase activity [GO:0004317]; [acyl-carrier-protein] S-acetyltransferase activity [GO:0004313]; [acyl-carrier-protein] S-malonyltransferase activity [GO:0004314]; enoyl-[acyl-carrier-protein] reductase (NADH) activity [GO:0004318]; fatty acid synthase activity [GO:0004312]; hydrolase activity [GO:0016787]									AFLA_038570
F9C07_5189			1.71611	ankyrin repeat protein		smurf_cluster_13												AFLA_038610
F9C07_5191			1.21651	putative cytochrome P450		smurf_cluster_13		membrane [GO:0016020]	heme binding [GO:0020037]; iron ion binding [GO:0005506]; monooxygenase activity [GO:0004497]; oxidoreductase activity, acting on paired donors, with incorporation or reduction of molecular oxygen [GO:0016705]									AFLA_038630
F9C07_5192			1.24949	putative fatty acid synthase alpha subunit	Fatty acid biosynthesis;Lipid biosynthesis proteins		heterocycle biosynthetic process [GO:0018130]; long-chain fatty acid biosynthetic process [GO:0042759]; organic cyclic compound biosynthetic process [GO:1901362]; secondary metabolite biosynthetic process [GO:0044550]	fatty acid synthase complex [GO:0005835]	3-oxoacyl-[acyl-carrier-protein] reductase (NADPH) activity [GO:0004316]; 3-oxoacyl-[acyl-carrier-protein] synthase activity [GO:0004315]; fatty acid synthase activity [GO:0004312]; holo-[acyl-carrier-protein] synthase activity [GO:0008897]									AFLA_038640
F9C07_5273			-1.39033	hypothetical protein				membrane [GO:0016020]										AFLA_039460
F9C07_1836359			-1.31879	S-adenosyl-L-methionine-dependent methyltransferase			methylation [GO:0032259]		methyltransferase activity [GO:0008168]									AFLA_039610
F9C07_5292			1.34129	putative NADH-cytochrome B5 reductase	Amino sugar and nucleotide sugar metabolism			mitochondrial outer membrane [GO:0005741]	oxidoreductase activity [GO:0016491]									AFLA_039650
F9C07_5296			-1.02007	phosphoglycerate mutase family protein					hydrolase activity [GO:0016787]									AFLA_039690
F9C07_2143575			1.4442	hypothetical protein				membrane [GO:0016020]										*
F9C07_2280540			-1.67701	RTA1 like protein-domain-containing protein				membrane [GO:0016020]										AFLA_039820
F9C07_5331			-1.03869	putative antigenic cell wall galactomanno protein						signal peptide	0.999669	Apoplastic	0.71					AFLA_040040
F9C07_5368			-1.1678	hypothetical protein				membrane [GO:0016020]										AFLA_040410
F9C07_2143899			1.21819	Mss4-like protein					carbon-sulfur lyase activity [GO:0016846]									*
F9C07_1843590			1.09467	hypothetical protein														*
F9C07_2280664			-1.08039	putative acid phosphatase	Thiamine metabolism;Riboflavin metabolism				hydrolase activity, acting on ester bonds [GO:0016788]	signal peptide	0.99926	Apoplastic	0.63					AFLA_041320
F9C07_5522			-1.59291	pectate lyase superfamily protein-domain-containing protein	Starch and sucrose metabolism			extracellular region [GO:0005576]	lyase activity [GO:0016829]; polygalacturonase activity [GO:0004650]	signal peptide	0.99976	Apoplastic	0.87					AFLA_041950
F9C07_2280758			1.28953	putative glyceraldehyde 3-phosphate dehydrogenase	Glycolysis / Gluconeogenesis;Carbon fixation in photosynthetic organisms;HIF-1 signaling pathway;Pathogenic Escherichia coli infection;Salmonella infection;Alzheimer disease;Diabetic cardiomyopathy;Membrane trafficking;Exosome		glucose metabolic process [GO:0006006]; glycolytic process [GO:0006096]		glyceraldehyde-3-phosphate dehydrogenase (NAD+) (phosphorylating) activity [GO:0004365]; NAD binding [GO:0051287]; NADP binding [GO:0050661]									AFLA_042390
F9C07_2280957			1.05577	PhoG like DNA-binding family protein	Meiosis - yeast;Transcription factors				DNA binding [GO:0003677]; DNA-binding transcription factor activity [GO:0003700]									AFLA_044680
F9C07_5808			1.3083	hypothetical protein				membrane [GO:0016020]										AFLA_044810
F9C07_5925			-1.27189	secreted dipeptidyl peptidase DppV			proteolysis [GO:0006508]	extracellular region [GO:0005576]	serine-type peptidase activity [GO:0008236]	signal peptide	0.997198	Apoplastic	0.57					AFLA_045980
F9C07_2229796			-1.21325	amino acid transporter	Transporters		amino acid transport [GO:0006865]; transmembrane transport [GO:0055085]	membrane [GO:0016020]										AFLA_046230
F9C07_6036			-1.01748	hypothetical protein						signal peptide	0.999742	Apoplastic	0.74					AFLA_047090
F9C07_2062373			1.40956	hypothetical protein														AFLA_115020
F9C07_2062407			1.32211	delta-1-pyrroline-5-carboxylate dehydrogenase	Alanine, aspartate and glutamate metabolism;Arginine and proline metabolism				oxidoreductase activity, acting on the aldehyde or oxo group of donors, NAD or NADP as acceptor [GO:0016620]									AFLA_114330
F9C07_12156			-1.12124	putative GPI anchored cell wall protein						signal peptide	0.999784	Apoplastic	0.72					AFLA_115840
F9C07_2286911			-1.23028	NACHT domain protein		smurf_cluster_42												AFLA_116190
F9C07_2205613			1.49137	oxidoreductase		smurf_cluster_43	cellular biosynthetic process [GO:0044249]; organic cyclic compound biosynthetic process [GO:1901362]; small molecule biosynthetic process [GO:0044283]		metal ion binding [GO:0046872]; oxidoreductase activity [GO:0016491]									AFLA_116520
F9C07_12270			1.09975	phosphatidylserine decarboxylase-domain-containing protein			phospholipid biosynthetic process [GO:0008654]		phosphatidylserine decarboxylase activity [GO:0004609]									AFLA_116980
F9C07_12280			1.21453	putative iron-regulated transporter	Ferroptosis;Mineral absorption;Transporters			membrane [GO:0016020]	iron ion transmembrane transporter activity [GO:0005381]									AFLA_117080
F9C07_12301			1.52382	putative fatty acid synthase subunit beta	Fatty acid biosynthesis;Lipid biosynthesis proteins		fatty acid biosynthetic process [GO:0006633]	fatty acid synthase complex [GO:0005835]	(3R)-hydroxypalmitoyl-[acyl-carrier-protein] dehydratase activity [GO:0004317]; [acyl-carrier-protein] S-acetyltransferase activity [GO:0004313]; [acyl-carrier-protein] S-malonyltransferase activity [GO:0004314]; enoyl-[acyl-carrier-protein] reductase (NADH) activity [GO:0004318]; fatty acid synthase activity [GO:0004312]; hydrolase activity [GO:0016787]									AFLA_117290
F9C07_2172991			-1.16468	hypothetical protein				membrane [GO:0016020]										*
F9C07_12541			-1.65858	hypothetical protein						signal peptide	0.999746	Apoplastic	0.65					AFLA_119690
F9C07_12651			-1.17967	putative MFS transporter	Transporters			membrane [GO:0016020]	transmembrane transporter activity [GO:0022857]									AFLA_120790
F9C07_1934615			-1.02912	major facilitator superfamily domain-containing protein				membrane [GO:0016020]										AFLA_121050
F9C07_1934609			-1.06213	hypothetical protein				membrane [GO:0016020]										AFLA_121100
F9C07_1937417			-1.13067	chaperonin 10-like protein	Glycolysis / Gluconeogenesis;Pentose and glucuronate interconversions;Ascorbate and aldarate metabolism;Pyruvate metabolism;Glycerolipid metabolism;Caprolactam degradation;Chemical carcinogenesis - reactive oxygen species;Exosome				oxidoreductase activity, acting on the CH-OH group of donors, NAD or NADP as acceptor [GO:0016616]									AFLA_121590
F9C07_12746			-1.01445	hypothetical protein						signal peptide	0.999734	Apoplastic	0.81	Apoplastic effector	0.836			AFLA_121740
F9C07_12776			-1.07351	fatty acid desaturase-domain-containing protein	Biosynthesis of unsaturated fatty acids		lipid metabolic process [GO:0006629]	membrane [GO:0016020]	oxidoreductase activity [GO:0016491]									AFLA_122040
F9C07_2077505			1.03665	acetyltransferase					acyltransferase activity, transferring groups other than amino-acyl groups [GO:0016747]									AFLA_122140
F9C07_2205980			-1.16228	monooxygenase					flavin adenine dinucleotide binding [GO:0050660]; N,N-dimethylaniline monooxygenase activity [GO:0004499]; NADP binding [GO:0050661]									AFLA_122430
F9C07_13262			1.10461	CHAT domain-containing protein														AFLA_011520
F9C07_13257			-1.56253	hypothetical protein				membrane [GO:0016020]										AFLA_011470
F9C07_13186			-1.25439	putative endoplasmic reticulum-resident kdel protein														AFLA_010760
F9C07_2287630			-1.21944	reductase with broad range of substrate specificity	Fructose and mannose metabolism		cellular biosynthetic process [GO:0044249]; organic cyclic compound biosynthetic process [GO:1901362]; secondary metabolite biosynthetic process [GO:0044550]		oxidoreductase activity [GO:0016491]									AFLA_010170
F9C07_2287661			-1.17509	MFS transporter				membrane [GO:0016020]	transmembrane transporter activity [GO:0022857]									AFLA_009750
F9C07_13001			-1.03287	hypothetical protein														AFLA_008910
F9C07_2287795			1.46805	alpha-L-rhamnosidase family protein			carbohydrate metabolic process [GO:0005975]		alpha-L-rhamnosidase activity [GO:0030596]									AFLA_008010
