# Supplementary material for: Role of the osaA Transcription Factor Gene in Development, Secondary Metabolism and Virulence in the Mycotoxigenic Fungus Aspergillus flavus
Source: Toxins (Basel). 2025 Dec 30;18(1):23. doi: 10.3390/toxins18010023 (PMC12845751; doi:10.3390/toxins18010023)
Supplement: Supplementary file 1 [file toxins-18-00023-s001.zip › Table S4.xlsx]

## Sheet: Sheet1
gene_id	ΔosaA_vs_WT	Comp-osaA_vs_WT	ΔosaA_vs_Comp-osaA	product	kegg_pathway	smurf_cluster	Gene Ontology (biological process)	Gene Ontology (cellular component)	Gene Ontology (molecular function)	SignalP	SignalP_Probability	ApoplastP	ApoplastP_probability	EffectorP	EffectorP_probability	PubMed ID	Gene Names (synonym)	jcvi
F9C07_2282817	10.4667		7.74265	NADP-dependent oxidoreductase domain-containing protein		smurf_cluster_54-Aflatoxin			oxidoreductase activity [GO:0016491]							15528514	adh-2 aflE	AFLA_139310
F9C07_7795	10.0854		9.62759	aflK/ vbs/ VERB synthase	Aflatoxin biosynthesis	smurf_cluster_54-Aflatoxin			flavin adenine dinucleotide binding [GO:0050660]; oxidoreductase activity, acting on CH-OH group of donors [GO:0016614]								vbs	AFLA_139190
F9C07_7801	9.91798		8.55151	aflL/ verB/ desaturase/ P450 monooxygenase	Aflatoxin biosynthesis;Cytochrome P450	smurf_cluster_54-Aflatoxin		membrane [GO:0016020]	heme binding [GO:0020037]; iron ion binding [GO:0005506]; monooxygenase activity [GO:0004497]; oxidoreductase activity, acting on paired donors, with incorporation or reduction of molecular oxygen [GO:0016705]								verB	AFLA_139250
F9C07_1481706	9.44197		10.5193	stress responsive A/B barrel domain protein		smurf_cluster_54-Aflatoxin												AFLA_066280
F9C07_7815	9.08461		8.23148	hypothetical protein;aflCa	Aflatoxin biosynthesis	smurf_cluster_54-Aflatoxin		membrane [GO:0016020]	monooxygenase activity [GO:0004497]								hypC	AFLA_139400
F9C07_7804	8.45564		7.98286	aflN/ verA/ monooxygenase	Aflatoxin biosynthesis;Cytochrome P450	smurf_cluster_54-Aflatoxin			heme binding [GO:0020037]; iron ion binding [GO:0005506]; monooxygenase activity [GO:0004497]; oxidoreductase activity, acting on paired donors, with incorporation or reduction of molecular oxygen [GO:0016705]								verA	AFLA_139280
F9C07_7794	8.44545		8.64727	aflV/ cypX/ cytochrome P450 monooxygenase	Aflatoxin biosynthesis;Cytochrome P450	smurf_cluster_54-Aflatoxin		membrane [GO:0016020]	heme binding [GO:0020037]; iron ion binding [GO:0005506]; monooxygenase activity [GO:0004497]; oxidoreductase activity, acting on paired donors, with incorporation or reduction of molecular oxygen [GO:0016705]								cypX	AFLA_139180
F9C07_2282816	8.2109		8.16207	dehydrogenase with different specificitie	Aflatoxin biosynthesis	smurf_cluster_54-Aflatoxin	cellular biosynthetic process [GO:0044249]; organic cyclic compound biosynthetic process [GO:1901362]; secondary metabolite biosynthetic process [GO:0044550]		oxidoreductase activity, acting on CH-OH group of donors [GO:0016614]								ver-1	AFLA_139300
F9C07_7800	8.13378		8.33837	aflLa		smurf_cluster_54-Aflatoxin		membrane [GO:0016020]	monooxygenase activity [GO:0004497]								hypB	AFLA_139240
F9C07_2282808	8.08139		7.56502	aflP/ omtA/ omt-1/ O-methyltransferase A	Aflatoxin biosynthesis	smurf_cluster_54-Aflatoxin	methylation [GO:0032259]; secondary metabolite biosynthetic process [GO:0044550]		O-methyltransferase activity [GO:0008171]								omt-1 omtA	AFLA_139210
F9C07_2282818	8.06812		8.24188	aflJ/ estA/ esterase	Aflatoxin biosynthesis	smurf_cluster_54-Aflatoxin			hydrolase activity [GO:0016787]							15528514	aflJ	AFLA_139320
F9C07_7805	8.03943		7.41926	EthD domain-containing protein		smurf_cluster_54-Aflatoxin			oxidoreductase activity [GO:0016491]								hypE	AFLA_139290
F9C07_7798	7.23519		7.33154	aflO/ omtB/ dmtA/ O-methyltransferase B	Aflatoxin biosynthesis	smurf_cluster_54-Aflatoxin	methylation [GO:0032259]; secondary metabolite biosynthetic process [GO:0044550]		O-methyltransferase activity [GO:0008171]								dmtA omtB	AFLA_139220
F9C07_2231779	7.19795		6.45441	averufin oxidase		smurf_cluster_54-Aflatoxin			monooxygenase activity [GO:0004497]								avfA	AFLA_139230
F9C07_2282819	5.84055		4.84899	aflH/ adhA/ short chain alcohol dehydrogenase	Aflatoxin biosynthesis	smurf_cluster_54-Aflatoxin	cellular biosynthetic process [GO:0044249]; organic cyclic compound biosynthetic process [GO:1901362]; secondary metabolite biosynthetic process [GO:0044550]		oxidoreductase activity [GO:0016491]								adhA	AFLA_139330
F9C07_2105729	5.21466		5.38187	hypothetical protein;aflX		smurf_cluster_54-Aflatoxin											ordB	AFLA_139160
F9C07_7814	4.60993		5.22728	reductase	Aflatoxin biosynthesis	smurf_cluster_54-Aflatoxin											nor-1	AFLA_139390
F9C07_7796	4.31415		4.71936	O-methylsterigmatocystin oxidoreductase	Aflatoxin biosynthesis;Cytochrome P450	smurf_cluster_54-Aflatoxin			heme binding [GO:0020037]; iron ion binding [GO:0005506]; monooxygenase activity [GO:0004497]; oxidoreductase activity, acting on paired donors, with incorporation or reduction of molecular oxygen [GO:0016705]								ord-1 ordA	AFLA_139200
F9C07_2282812	4.15334		4.57307	aflG/ avnA/ ord-1/ cytochrome P450 monooxygenase	Aflatoxin biosynthesis;Cytochrome P450	smurf_cluster_54-Aflatoxin		membrane [GO:0016020]	heme binding [GO:0020037]; iron ion binding [GO:0005506]; monooxygenase activity [GO:0004497]; oxidoreductase activity, acting on paired donors, with incorporation or reduction of molecular oxygen [GO:0016705]								avnA ord-1	AFLA_139260
F9C07_2202364	4.11942		3.03482	aflW	Aflatoxin biosynthesis	smurf_cluster_54-Aflatoxin			flavin adenine dinucleotide binding [GO:0050660]; N,N-dimethylaniline monooxygenase activity [GO:0004499]; NADP binding [GO:0050661]								moxY	AFLA_139170
F9C07_7811	3.80176		4.19426	aflatoxin regulatory protein-domain-containing protein		smurf_cluster_54-Aflatoxin	aflatoxin biosynthetic process [GO:0045122]	nucleus [GO:0005634]	DNA binding [GO:0003677]; DNA-binding transcription factor activity, RNA polymerase II-specific [GO:0000981]; zinc ion binding [GO:0008270]								afl-2 apa-2	AFLA_139360
F9C07_7810	2.21838		2.22419	aflS/ pathway regulator		smurf_cluster_54-Aflatoxin			methyltransferase activity [GO:0008168]									AFLA_139340
F9C07_1482337	2.12623		1.10766	sterigmatocystin biosynthesis fatty acid synthase subunit alpha	Fatty acid biosynthesis;Lipid biosynthesis proteins	smurf_cluster_54-Aflatoxin	heterocycle biosynthetic process [GO:0018130]; long-chain fatty acid biosynthetic process [GO:0042759]; organic cyclic compound biosynthetic process [GO:1901362]; secondary metabolite biosynthetic process [GO:0044550]	fatty acid synthase complex [GO:0005835]	3-oxoacyl-[acyl-carrier-protein] reductase (NADPH) activity [GO:0004316]; 3-oxoacyl-[acyl-carrier-protein] synthase activity [GO:0004315]; fatty acid synthase activity [GO:0004312]; holo-[acyl-carrier-protein] synthase activity [GO:0008897]; magnesium ion binding [GO:0000287]								fas2 hexA	AFLA_139380
F9C07_7791	2.10531		2.23497	aflY		smurf_cluster_54-Aflatoxin			oxidoreductase activity [GO:0016491]								hypA hypP	AFLA_139150
F9C07_2282826	1.66771		1.76549	beta-ketoacyl synthase	Aflatoxin biosynthesis;Polyketide biosynthesis proteins	smurf_cluster_54-Aflatoxin	heterocycle biosynthetic process [GO:0018130]; organic cyclic compound biosynthetic process [GO:1901362]; toxin biosynthetic process [GO:0009403]		acyltransferase activity [GO:0016746]; phosphopantetheine binding [GO:0031177]								pksA pksL1	AFLA_139410
F9C07_7812	1.11182		1.19841	fatty acid synthase beta subunit	Fatty acid biosynthesis;Lipid biosynthesis proteins	smurf_cluster_54-Aflatoxin	fatty acid biosynthetic process [GO:0006633]	fatty acid synthase complex [GO:0005835]	(3R)-hydroxypalmitoyl-[acyl-carrier-protein] dehydratase activity [GO:0004317]; [acyl-carrier-protein] S-acetyltransferase activity [GO:0004313]; [acyl-carrier-protein] S-malonyltransferase activity [GO:0004314]; enoyl-[acyl-carrier-protein] reductase (NADH) activity [GO:0004318]; fatty acid synthase activity [GO:0004312]; hydrolase activity [GO:0016787]							15528514	fas1	AFLA_139370
F9C07_7818			1.59839	hypothetical protein;aflU		smurf_cluster_54-Aflatoxin		membrane [GO:0016020]	heme binding [GO:0020037]; iron ion binding [GO:0005506]; monooxygenase activity [GO:0004497]; oxidoreductase activity, acting on paired donors, with incorporation or reduction of molecular oxygen [GO:0016705]								cypA	AFLA_139430
